# Supplementary material for: Expression rewiring and methylation of non-coding RNAs involved in rhizome phenotypic variations of lotus ecotypes
Source: Comput Struct Biotechnol J. 2022 Jun 3;20:2848–60. doi: 10.1016/j.csbj.2022.06.001 (PMC9193371; doi:10.1016/j.csbj.2022.06.001)
Supplement: Supplementary data 2 [file mmc2.xlsx]

## Sheet: S1
Supplementary Table S1. The SRA number of RNA-seq used in weight gene co-expression netwroks.
Sample_ID	Tissue	Species	SRA number
CA_sepal_1	Sepal	China Antique	SRR13165754
CA_sepal_2	Sepal	China Antique	SRR13165755
CA_sc_6_1	Seed-coat-DAP6	China Antique	SRR7880135
CA_sc_6_2	Seed-coat-DAP6	China Antique	SRR7880135
CA_sc_6_3	Seed-coat-DAP6	China Antique	SRR7880135
CA_sc_12_1	Seed-coat-DAP12	China Antique	SRR7880134
CA_sc_12_2	Seed-coat-DAP12	China Antique	SRR7880134
CA_sc_12_3	Seed-coat-DAP12	China Antique	SRR7880134
CA_sc_18_1	Seed-coat-DAP18	China Antique	SRR7880133
CA_sc_18_2	Seed-coat-DAP18	China Antique	SRR7880133
CA_sc_18_3	Seed-coat-DAP18	China Antique	SRR7880133
CA_pe_1	Petal	China Antique	SRR8169126
CA_pe_2	Petal	China Antique	SRR8169126
CA_ir_1	Immature-receptacle	China Antique	SRR8169125
CA_ir_2	Immature-receptacle	China Antique	SRR8169125
CA_unpc_1	unpollinated-carpel	China Antique	SRR8169124
CA_unpc_2	unpollinated-carpel	China Antique	SRR8169124
CA_is_1	Immature-stamen	China Antique	SRR8169123
CA_is_2	Immature-stamen	China Antique	SRR8169123
CA_mr_1	Mature-receptacle	China Antique	SRR8169129
CA_mr_2	Mature-receptacle	China Antique	SRR8169129
CA_pc_1	Pollinated-carpel	China Antique	SRR8169128
CA_pc_2	Pollinated-carpel	China Antique	SRR8169128
CA_ms_1	Mature-stamen	China Antique	SRR8169127
CA_ms_2	Mature-stamen	China Antique	SRR8169127
CA_c_9_1	Cotyledon-DAP9	China Antique	SRR6432938
CA_c_9_2	Cotyledon-DAP9	China Antique	SRR6432938
CA_c_9_3	Cotyledon-DAP9	China Antique	SRR6432938
CA_c_12_1	Cotyledon-DAP12	China Antique	SRR6432941
CA_c_12_2	Cotyledon-DAP12	China Antique	SRR6432941
CA_c_12_3	Cotyledon-DAP12	China Antique	SRR6432941
CA_c_15_1	Cotyledon-DAP15	China Antique	SRR6432942
CA_c_15_2	Cotyledon-DAP15	China Antique	SRR6432942
CA_c_15_3	Cotyledon-DAP15	China Antique	SRR6432942
MH_r_1	Rhizome(stolon, initial swelling, middle swelling and later swelling stage)	China Antique	SRR826691
CA_l_1	Leaf	China Antique	SRR830399
CA_l_2	Leaf	China Antique	SRR831069
CA_l_3	Leaf	China Antique	SRR831070
CA_l_4	Leaf	China Antique	SRR831071
CA_l_5	Leaf	China Antique	SRR831072
CA_i_1	rhizome Internode	China Antique	SRR831082
CA_i_2	rhizome Internode	China Antique	SRR831083
CA_i_3	rhizome Internode	China Antique	SRR831084
CA_i_4	rhizome Internode	China Antique	SRR831086
CA_i_5	rhizome Internode	China Antique	SRR831087
CA_p_1	Petiole	China Antique	SRR831088
CA_p_2	Petiole	China Antique	SRR831089
CA_p_3	Petiole	China Antique	SRR831090
CA_p_4	Petiole	China Antique	SRR831167
CA_p_5	Petiole	China Antique	SRR831168
CA_r_1	Root	China Antique	SRR831169
CA_r_2	Root	China Antique	SRR831170
CA_r_3	Root	China Antique	SRR831171
CA_r_4	Root	China Antique	SRR831172
CA_r_5	Root	China Antique	SRR831173
CA_a_1	rhizome apical meristem	China Antique	SRR831190
CA_e_1	rhizome elongation Zone	China Antique	SRR831693
CR_a_1	Apical buds	cultivated rhizome lotus (CRL) plants	SRR879365
WF_a_1	Apical buds	wild flower lotus (WFL) plants	SRR879367
ZO_s_1	rhizome （stolon/internode)	Zhouou	SRR2052526
RL_s_1	rhizome （stolon/internode)	Fenhonglingxiao	SRR2052538
ZO_s_2	rhizome （stolon/internode)	Zhouou	SRR2052539
ZO_m_1	rhizome （later swelling stage/internode）	Zhouou	SRR2052541
RL_s_2	rhizome （stolon/internode）	Fenhonglingxiao	SRR2052542
ZO_l_2	rhizome （later swelling stage/internode）	Zhouou	SRR2052551
ZO_m_2	rhizome （middle swelling stage/internode）	Zhouou	SRR2052560
RL_m_1	rhizome （middle swelling stage/internode）	Fenhonglingxiao	SRR2052568
RL_m_2	rhizome （middle swelling stage/internode）	Fenhonglingxiao	SRR2052569
RL_l_1	rhizome （later swelling stage/internode）	Fenhonglingxiao	SRR2052570
ZO_l_1	rhizome （later swelling stage/internode）	Zhouou	SRR2052571
RL_l_2	rhizome （later swelling stage/internode）	Fenhonglingxiao	SRR2052573
Thail lotus	rhizome （middle swelling stage/internode）	Thail lotus	SRA271278
China lotus	rhizome （middle swelling stage/internode）	China lotus	SRA271279
Indian lotus	rhizome （middle swelling stage/internode）	Indian lotus	SRA271280
Australian lotus	rhizome （middle swelling stage/internode）	Australian lotus	SRA271281
Russian lotus	rhizome （middle swelling stage/internode）	Russian lotus	SRA271282

## Sheet: S2
Supplementary Table S2. The gff annotation of lncRNA in N. nucifera genome
chr1	unknown	gene	135975	143125	.	+	.	ID=MSTRG.14
chr1	unknown	mRNA	135975	143125	.	+	.	ID=MSTRG.14.2;Parent=MSTRG.14
chr1	unknown	exon	135975	136141	.	+	.	ID=exon:MSTRG.14.2:1;Parent=MSTRG.14.2
chr1	unknown	exon	142610	142689	.	+	.	ID=exon:MSTRG.14.2:2;Parent=MSTRG.14.2
chr1	unknown	exon	142771	142857	.	+	.	ID=exon:MSTRG.14.2:3;Parent=MSTRG.14.2
chr1	unknown	exon	143045	143125	.	+	.	ID=exon:MSTRG.14.2:4;Parent=MSTRG.14.2
chr1	unknown	mRNA	135975	143125	.	+	.	ID=MSTRG.14.1;Parent=MSTRG.14
chr1	unknown	exon	135975	136141	.	+	.	ID=exon:MSTRG.14.1:1;Parent=MSTRG.14.1
chr1	unknown	exon	136251	136330	.	+	.	ID=exon:MSTRG.14.1:2;Parent=MSTRG.14.1
chr1	unknown	exon	142771	142857	.	+	.	ID=exon:MSTRG.14.1:3;Parent=MSTRG.14.1
chr1	unknown	exon	143045	143125	.	+	.	ID=exon:MSTRG.14.1:4;Parent=MSTRG.14.1
chr1	unknown	gene	190904	196007	.	-	.	ID=MSTRG.16
chr1	unknown	mRNA	190904	193593	.	-	.	ID=MSTRG.16.1;Parent=MSTRG.16
chr1	unknown	exon	190904	190956	.	-	.	ID=exon:MSTRG.16.1:1;Parent=MSTRG.16.1
chr1	unknown	exon	191063	191286	.	-	.	ID=exon:MSTRG.16.1:2;Parent=MSTRG.16.1
chr1	unknown	exon	191474	191560	.	-	.	ID=exon:MSTRG.16.1:3;Parent=MSTRG.16.1
chr1	unknown	exon	191642	191721	.	-	.	ID=exon:MSTRG.16.1:4;Parent=MSTRG.16.1
chr1	unknown	exon	191831	192056	.	-	.	ID=exon:MSTRG.16.1:5;Parent=MSTRG.16.1
chr1	unknown	exon	192410	192489	.	-	.	ID=exon:MSTRG.16.1:6;Parent=MSTRG.16.1
chr1	unknown	exon	192599	192822	.	-	.	ID=exon:MSTRG.16.1:7;Parent=MSTRG.16.1
chr1	unknown	exon	193011	193097	.	-	.	ID=exon:MSTRG.16.1:8;Parent=MSTRG.16.1
chr1	unknown	exon	193179	193258	.	-	.	ID=exon:MSTRG.16.1:9;Parent=MSTRG.16.1
chr1	unknown	exon	193368	193593	.	-	.	ID=exon:MSTRG.16.1:10;Parent=MSTRG.16.1
chr1	unknown	mRNA	190904	196007	.	-	.	ID=MSTRG.16.2;Parent=MSTRG.16
chr1	unknown	exon	190904	190956	.	-	.	ID=exon:MSTRG.16.2:1;Parent=MSTRG.16.2
chr1	unknown	exon	195019	195242	.	-	.	ID=exon:MSTRG.16.2:2;Parent=MSTRG.16.2
chr1	unknown	exon	195430	195516	.	-	.	ID=exon:MSTRG.16.2:3;Parent=MSTRG.16.2
chr1	unknown	exon	195598	195677	.	-	.	ID=exon:MSTRG.16.2:4;Parent=MSTRG.16.2
chr1	unknown	exon	195787	196007	.	-	.	ID=exon:MSTRG.16.2:5;Parent=MSTRG.16.2
chr1	unknown	gene	191833	192758	.	+	.	ID=MSTRG.17
chr1	unknown	mRNA	191833	192758	.	+	.	ID=MSTRG.17.1;Parent=MSTRG.17
chr1	unknown	exon	191833	191890	.	+	.	ID=exon:MSTRG.17.1:1;Parent=MSTRG.17.1
chr1	unknown	exon	191968	192056	.	+	.	ID=exon:MSTRG.17.1:2;Parent=MSTRG.17.1
chr1	unknown	exon	192410	192489	.	+	.	ID=exon:MSTRG.17.1:3;Parent=MSTRG.17.1
chr1	unknown	exon	192599	192758	.	+	.	ID=exon:MSTRG.17.1:4;Parent=MSTRG.17.1
chr1	unknown	gene	193787	196463	.	+	.	ID=MSTRG.18
chr1	unknown	mRNA	193787	196463	.	+	.	ID=MSTRG.18.1;Parent=MSTRG.18
chr1	unknown	exon	193787	193926	.	+	.	ID=exon:MSTRG.18.1:1;Parent=MSTRG.18.1
chr1	unknown	exon	196347	196463	.	+	.	ID=exon:MSTRG.18.1:2;Parent=MSTRG.18.1
chr1	unknown	gene	471922	483116	.	+	.	ID=MSTRG.43
chr1	unknown	mRNA	471922	483116	.	+	.	ID=MSTRG.43.1;Parent=MSTRG.43
chr1	unknown	exon	471922	472131	.	+	.	ID=exon:MSTRG.43.1:1;Parent=MSTRG.43.1
chr1	unknown	exon	483099	483116	.	+	.	ID=exon:MSTRG.43.1:2;Parent=MSTRG.43.1
chr1	unknown	gene	1040802	1041599	.	+	.	ID=MSTRG.98
chr1	unknown	mRNA	1040802	1041599	.	+	.	ID=MSTRG.98.1;Parent=MSTRG.98
chr1	unknown	exon	1040802	1040986	.	+	.	ID=exon:MSTRG.98.1:1;Parent=MSTRG.98.1
chr1	unknown	exon	1041050	1041599	.	+	.	ID=exon:MSTRG.98.1:2;Parent=MSTRG.98.1
chr1	unknown	gene	1514404	1518620	.	+	.	ID=MSTRG.127
chr1	unknown	mRNA	1514404	1518110	.	+	.	ID=MSTRG.127.1;Parent=MSTRG.127
chr1	unknown	exon	1514404	1514666	.	+	.	ID=exon:MSTRG.127.1:1;Parent=MSTRG.127.1
chr1	unknown	exon	1517747	1518110	.	+	.	ID=exon:MSTRG.127.1:2;Parent=MSTRG.127.1
chr1	unknown	mRNA	1516258	1517830	.	+	.	ID=MSTRG.127.2;Parent=MSTRG.127
chr1	unknown	exon	1516258	1517310	.	+	.	ID=exon:MSTRG.127.2:1;Parent=MSTRG.127.2
chr1	unknown	exon	1517375	1517830	.	+	.	ID=exon:MSTRG.127.2:2;Parent=MSTRG.127.2
chr1	unknown	mRNA	1516323	1518620	.	+	.	ID=MSTRG.127.3;Parent=MSTRG.127
chr1	unknown	exon	1516323	1516833	.	+	.	ID=exon:MSTRG.127.3:1;Parent=MSTRG.127.3
chr1	unknown	exon	1518438	1518620	.	+	.	ID=exon:MSTRG.127.3:2;Parent=MSTRG.127.3
chr1	unknown	gene	1682059	1682748	.	+	.	ID=MSTRG.154
chr1	unknown	mRNA	1682059	1682651	.	+	.	ID=MSTRG.154.2;Parent=MSTRG.154
chr1	unknown	exon	1682059	1682177	.	+	.	ID=exon:MSTRG.154.2:1;Parent=MSTRG.154.2
chr1	unknown	exon	1682550	1682651	.	+	.	ID=exon:MSTRG.154.2:2;Parent=MSTRG.154.2
chr1	unknown	mRNA	1682059	1682748	.	+	.	ID=MSTRG.154.1;Parent=MSTRG.154
chr1	unknown	exon	1682059	1682177	.	+	.	ID=exon:MSTRG.154.1:1;Parent=MSTRG.154.1
chr1	unknown	exon	1682461	1682748	.	+	.	ID=exon:MSTRG.154.1:2;Parent=MSTRG.154.1
chr1	unknown	mRNA	1682074	1682653	.	+	.	ID=MSTRG.154.3;Parent=MSTRG.154
chr1	unknown	exon	1682074	1682177	.	+	.	ID=exon:MSTRG.154.3:1;Parent=MSTRG.154.3
chr1	unknown	exon	1682474	1682653	.	+	.	ID=exon:MSTRG.154.3:2;Parent=MSTRG.154.3
chr1	unknown	gene	1682078	1682651	.	-	.	ID=MSTRG.155
chr1	unknown	mRNA	1682078	1682651	.	-	.	ID=MSTRG.155.1;Parent=MSTRG.155
chr1	unknown	exon	1682078	1682177	.	-	.	ID=exon:MSTRG.155.1:1;Parent=MSTRG.155.1
chr1	unknown	exon	1682461	1682651	.	-	.	ID=exon:MSTRG.155.1:2;Parent=MSTRG.155.1
chr1	unknown	gene	1866590	1911268	.	-	.	ID=MSTRG.180
chr1	unknown	mRNA	1866590	1911268	.	-	.	ID=MSTRG.180.1;Parent=MSTRG.180
chr1	unknown	exon	1866590	1867333	.	-	.	ID=exon:MSTRG.180.1:1;Parent=MSTRG.180.1
chr1	unknown	exon	1910891	1911268	.	-	.	ID=exon:MSTRG.180.1:2;Parent=MSTRG.180.1
chr1	unknown	gene	2581787	2583559	.	-	.	ID=MSTRG.288
chr1	unknown	mRNA	2581787	2583559	.	-	.	ID=MSTRG.288.2;Parent=MSTRG.288
chr1	unknown	exon	2581787	2583098	.	-	.	ID=exon:MSTRG.288.2:1;Parent=MSTRG.288.2
chr1	unknown	exon	2583240	2583559	.	-	.	ID=exon:MSTRG.288.2:2;Parent=MSTRG.288.2
chr1	unknown	mRNA	2581787	2583559	.	-	.	ID=MSTRG.288.1;Parent=MSTRG.288
chr1	unknown	exon	2581787	2582057	.	-	.	ID=exon:MSTRG.288.1:1;Parent=MSTRG.288.1
chr1	unknown	exon	2583041	2583098	.	-	.	ID=exon:MSTRG.288.1:2;Parent=MSTRG.288.1
chr1	unknown	exon	2583240	2583559	.	-	.	ID=exon:MSTRG.288.1:3;Parent=MSTRG.288.1
chr1	unknown	gene	4208959	4223055	.	+	.	ID=MSTRG.405
chr1	unknown	mRNA	4208959	4223055	.	+	.	ID=MSTRG.405.3;Parent=MSTRG.405
chr1	unknown	exon	4208959	4209028	.	+	.	ID=exon:MSTRG.405.3:1;Parent=MSTRG.405.3
chr1	unknown	exon	4216968	4217056	.	+	.	ID=exon:MSTRG.405.3:2;Parent=MSTRG.405.3
chr1	unknown	exon	4222938	4223055	.	+	.	ID=exon:MSTRG.405.3:3;Parent=MSTRG.405.3
chr1	unknown	gene	4380279	4380648	.	-	.	ID=MSTRG.424
chr1	unknown	mRNA	4380279	4380648	.	-	.	ID=MSTRG.424.1;Parent=MSTRG.424
chr1	unknown	exon	4380279	4380340	.	-	.	ID=exon:MSTRG.424.1:1;Parent=MSTRG.424.1
chr1	unknown	exon	4380440	4380648	.	-	.	ID=exon:MSTRG.424.1:2;Parent=MSTRG.424.1
chr1	unknown	gene	4442332	4451822	.	-	.	ID=MSTRG.440
chr1	unknown	mRNA	4442332	4451822	.	-	.	ID=MSTRG.440.1;Parent=MSTRG.440
chr1	unknown	exon	4442332	4442735	.	-	.	ID=exon:MSTRG.440.1:1;Parent=MSTRG.440.1
chr1	unknown	exon	4451280	4451822	.	-	.	ID=exon:MSTRG.440.1:2;Parent=MSTRG.440.1
chr1	unknown	mRNA	4442390	4451255	.	-	.	ID=MSTRG.440.4;Parent=MSTRG.440
chr1	unknown	exon	4442390	4442735	.	-	.	ID=exon:MSTRG.440.4:1;Parent=MSTRG.440.4
chr1	unknown	exon	4451197	4451255	.	-	.	ID=exon:MSTRG.440.4:2;Parent=MSTRG.440.4
chr1	unknown	mRNA	4442390	4450926	.	-	.	ID=MSTRG.440.3;Parent=MSTRG.440
chr1	unknown	exon	4442390	4442735	.	-	.	ID=exon:MSTRG.440.3:1;Parent=MSTRG.440.3
chr1	unknown	exon	4450575	4450926	.	-	.	ID=exon:MSTRG.440.3:2;Parent=MSTRG.440.3
chr1	unknown	mRNA	4443160	4451558	.	-	.	ID=MSTRG.440.5;Parent=MSTRG.440
chr1	unknown	exon	4443160	4443214	.	-	.	ID=exon:MSTRG.440.5:1;Parent=MSTRG.440.5
chr1	unknown	exon	4451280	4451558	.	-	.	ID=exon:MSTRG.440.5:2;Parent=MSTRG.440.5
chr1	unknown	gene	4712062	4713026	.	+	.	ID=MSTRG.476
chr1	unknown	mRNA	4712062	4713026	.	+	.	ID=MSTRG.476.1;Parent=MSTRG.476
chr1	unknown	exon	4712062	4712458	.	+	.	ID=exon:MSTRG.476.1:1;Parent=MSTRG.476.1
chr1	unknown	exon	4712979	4713026	.	+	.	ID=exon:MSTRG.476.1:2;Parent=MSTRG.476.1
chr1	unknown	gene	4756649	4757149	.	+	.	ID=MSTRG.489
chr1	unknown	mRNA	4756649	4757149	.	+	.	ID=MSTRG.489.1;Parent=MSTRG.489
chr1	unknown	exon	4756649	4756813	.	+	.	ID=exon:MSTRG.489.1:1;Parent=MSTRG.489.1
chr1	unknown	exon	4756865	4757149	.	+	.	ID=exon:MSTRG.489.1:2;Parent=MSTRG.489.1
chr1	unknown	gene	5990416	5993011	.	+	.	ID=MSTRG.600
chr1	unknown	mRNA	5990416	5993011	.	+	.	ID=MSTRG.600.1;Parent=MSTRG.600
chr1	unknown	exon	5990416	5990977	.	+	.	ID=exon:MSTRG.600.1:1;Parent=MSTRG.600.1
chr1	unknown	exon	5992945	5993011	.	+	.	ID=exon:MSTRG.600.1:2;Parent=MSTRG.600.1
chr1	unknown	gene	6016096	6016465	.	+	.	ID=MSTRG.601
chr1	unknown	mRNA	6016096	6016465	.	+	.	ID=MSTRG.601.1;Parent=MSTRG.601
chr1	unknown	exon	6016096	6016261	.	+	.	ID=exon:MSTRG.601.1:1;Parent=MSTRG.601.1
chr1	unknown	exon	6016424	6016465	.	+	.	ID=exon:MSTRG.601.1:2;Parent=MSTRG.601.1
chr1	unknown	gene	6103371	6106958	.	+	.	ID=MSTRG.608
chr1	unknown	mRNA	6103371	6106958	.	+	.	ID=MSTRG.608.1;Parent=MSTRG.608
chr1	unknown	exon	6103371	6103886	.	+	.	ID=exon:MSTRG.608.1:1;Parent=MSTRG.608.1
chr1	unknown	exon	6106272	6106958	.	+	.	ID=exon:MSTRG.608.1:2;Parent=MSTRG.608.1
chr1	unknown	gene	6103571	6106336	.	-	.	ID=MSTRG.609
chr1	unknown	mRNA	6103571	6106336	.	-	.	ID=MSTRG.609.1;Parent=MSTRG.609
chr1	unknown	exon	6103571	6103886	.	-	.	ID=exon:MSTRG.609.1:1;Parent=MSTRG.609.1
chr1	unknown	exon	6106272	6106336	.	-	.	ID=exon:MSTRG.609.1:2;Parent=MSTRG.609.1
chr1	unknown	gene	6570752	6575940	.	-	.	ID=MSTRG.666
chr1	unknown	mRNA	6570752	6575940	.	-	.	ID=MSTRG.666.1;Parent=MSTRG.666
chr1	unknown	exon	6570752	6571088	.	-	.	ID=exon:MSTRG.666.1:1;Parent=MSTRG.666.1
chr1	unknown	exon	6572405	6572474	.	-	.	ID=exon:MSTRG.666.1:2;Parent=MSTRG.666.1
chr1	unknown	exon	6575413	6575940	.	-	.	ID=exon:MSTRG.666.1:3;Parent=MSTRG.666.1
chr1	unknown	gene	6592956	6595766	.	-	.	ID=MSTRG.674
chr1	unknown	mRNA	6592956	6595766	.	-	.	ID=MSTRG.674.1;Parent=MSTRG.674
chr1	unknown	exon	6592956	6593000	.	-	.	ID=exon:MSTRG.674.1:1;Parent=MSTRG.674.1
chr1	unknown	exon	6595598	6595766	.	-	.	ID=exon:MSTRG.674.1:2;Parent=MSTRG.674.1
chr1	unknown	gene	6597430	6597700	.	+	.	ID=MSTRG.677
chr1	unknown	mRNA	6597430	6597700	.	+	.	ID=MSTRG.677.1;Parent=MSTRG.677
chr1	unknown	exon	6597430	6597635	.	+	.	ID=exon:MSTRG.677.1:1;Parent=MSTRG.677.1
chr1	unknown	exon	6597662	6597700	.	+	.	ID=exon:MSTRG.677.1:2;Parent=MSTRG.677.1
chr1	unknown	gene	6630634	6631505	.	+	.	ID=MSTRG.682
chr1	unknown	mRNA	6630634	6631505	.	+	.	ID=MSTRG.682.1;Parent=MSTRG.682
chr1	unknown	exon	6630634	6631162	.	+	.	ID=exon:MSTRG.682.1:1;Parent=MSTRG.682.1
chr1	unknown	exon	6631465	6631505	.	+	.	ID=exon:MSTRG.682.1:2;Parent=MSTRG.682.1
chr1	unknown	gene	6783224	6783884	.	-	.	ID=MSTRG.698
chr1	unknown	mRNA	6783224	6783884	.	-	.	ID=MSTRG.698.1;Parent=MSTRG.698
chr1	unknown	exon	6783224	6783285	.	-	.	ID=exon:MSTRG.698.1:1;Parent=MSTRG.698.1
chr1	unknown	exon	6783427	6783884	.	-	.	ID=exon:MSTRG.698.1:2;Parent=MSTRG.698.1
chr1	unknown	gene	6830532	6831766	.	+	.	ID=MSTRG.707
chr1	unknown	mRNA	6830532	6831766	.	+	.	ID=MSTRG.707.1;Parent=MSTRG.707
chr1	unknown	exon	6830532	6830886	.	+	.	ID=exon:MSTRG.707.1:1;Parent=MSTRG.707.1
chr1	unknown	exon	6831711	6831766	.	+	.	ID=exon:MSTRG.707.1:2;Parent=MSTRG.707.1
chr1	unknown	gene	6883853	6884202	.	-	.	ID=MSTRG.715
chr1	unknown	mRNA	6883853	6884202	.	-	.	ID=MSTRG.715.1;Parent=MSTRG.715
chr1	unknown	exon	6883853	6884040	.	-	.	ID=exon:MSTRG.715.1:1;Parent=MSTRG.715.1
chr1	unknown	exon	6884172	6884202	.	-	.	ID=exon:MSTRG.715.1:2;Parent=MSTRG.715.1
chr1	unknown	gene	7493762	7496827	.	-	.	ID=MSTRG.800
chr1	unknown	mRNA	7493762	7496827	.	-	.	ID=MSTRG.800.3;Parent=MSTRG.800
chr1	unknown	exon	7493762	7494346	.	-	.	ID=exon:MSTRG.800.3:1;Parent=MSTRG.800.3
chr1	unknown	exon	7495761	7495826	.	-	.	ID=exon:MSTRG.800.3:2;Parent=MSTRG.800.3
chr1	unknown	exon	7496438	7496827	.	-	.	ID=exon:MSTRG.800.3:3;Parent=MSTRG.800.3
chr1	unknown	gene	7642383	7644974	.	+	.	ID=MSTRG.827
chr1	unknown	mRNA	7642383	7644974	.	+	.	ID=MSTRG.827.2;Parent=MSTRG.827
chr1	unknown	exon	7642383	7642603	.	+	.	ID=exon:MSTRG.827.2:1;Parent=MSTRG.827.2
chr1	unknown	exon	7644856	7644974	.	+	.	ID=exon:MSTRG.827.2:2;Parent=MSTRG.827.2
chr1	unknown	gene	7709606	7714667	.	-	.	ID=MSTRG.839
chr1	unknown	mRNA	7709606	7714667	.	-	.	ID=MSTRG.839.1;Parent=MSTRG.839
chr1	unknown	exon	7709606	7709677	.	-	.	ID=exon:MSTRG.839.1:1;Parent=MSTRG.839.1
chr1	unknown	exon	7714493	7714667	.	-	.	ID=exon:MSTRG.839.1:2;Parent=MSTRG.839.1
chr1	unknown	gene	8100128	8100711	.	+	.	ID=MSTRG.874
chr1	unknown	mRNA	8100128	8100711	.	+	.	ID=MSTRG.874.2;Parent=MSTRG.874
chr1	unknown	exon	8100128	8100175	.	+	.	ID=exon:MSTRG.874.2:1;Parent=MSTRG.874.2
chr1	unknown	exon	8100290	8100711	.	+	.	ID=exon:MSTRG.874.2:2;Parent=MSTRG.874.2
chr1	unknown	gene	8989516	8990230	.	+	.	ID=MSTRG.966
chr1	unknown	mRNA	8989516	8990230	.	+	.	ID=MSTRG.966.1;Parent=MSTRG.966
chr1	unknown	exon	8989516	8989842	.	+	.	ID=exon:MSTRG.966.1:1;Parent=MSTRG.966.1
chr1	unknown	exon	8990122	8990230	.	+	.	ID=exon:MSTRG.966.1:2;Parent=MSTRG.966.1
chr1	unknown	gene	8990641	8991361	.	+	.	ID=MSTRG.965
chr1	unknown	mRNA	8990641	8991361	.	+	.	ID=MSTRG.965.6;Parent=MSTRG.965
chr1	unknown	exon	8990641	8990756	.	+	.	ID=exon:MSTRG.965.6:1;Parent=MSTRG.965.6
chr1	unknown	exon	8991001	8991361	.	+	.	ID=exon:MSTRG.965.6:2;Parent=MSTRG.965.6
chr1	unknown	gene	9130298	9131743	.	+	.	ID=MSTRG.975
chr1	unknown	mRNA	9130298	9131743	.	+	.	ID=MSTRG.975.1;Parent=MSTRG.975
chr1	unknown	exon	9130298	9130602	.	+	.	ID=exon:MSTRG.975.1:1;Parent=MSTRG.975.1
chr1	unknown	exon	9131564	9131743	.	+	.	ID=exon:MSTRG.975.1:2;Parent=MSTRG.975.1
chr1	unknown	mRNA	9130298	9131738	.	+	.	ID=MSTRG.975.3;Parent=MSTRG.975
chr1	unknown	exon	9130298	9130810	.	+	.	ID=exon:MSTRG.975.3:1;Parent=MSTRG.975.3
chr1	unknown	exon	9131564	9131738	.	+	.	ID=exon:MSTRG.975.3:2;Parent=MSTRG.975.3
chr1	unknown	gene	9130358	9131738	.	-	.	ID=MSTRG.976
chr1	unknown	mRNA	9130358	9131738	.	-	.	ID=MSTRG.976.1;Parent=MSTRG.976
chr1	unknown	exon	9130358	9130602	.	-	.	ID=exon:MSTRG.976.1:1;Parent=MSTRG.976.1
chr1	unknown	exon	9131564	9131738	.	-	.	ID=exon:MSTRG.976.1:2;Parent=MSTRG.976.1
chr1	unknown	gene	9696681	9702481	.	-	.	ID=MSTRG.1030
chr1	unknown	mRNA	9696681	9702481	.	-	.	ID=MSTRG.1030.2;Parent=MSTRG.1030
chr1	unknown	exon	9696681	9697495	.	-	.	ID=exon:MSTRG.1030.2:1;Parent=MSTRG.1030.2
chr1	unknown	exon	9697560	9697709	.	-	.	ID=exon:MSTRG.1030.2:2;Parent=MSTRG.1030.2
chr1	unknown	exon	9701041	9701441	.	-	.	ID=exon:MSTRG.1030.2:3;Parent=MSTRG.1030.2
chr1	unknown	exon	9701549	9702481	.	-	.	ID=exon:MSTRG.1030.2:4;Parent=MSTRG.1030.2
chr1	unknown	mRNA	9696681	9702481	.	-	.	ID=MSTRG.1030.3;Parent=MSTRG.1030
chr1	unknown	exon	9696681	9697495	.	-	.	ID=exon:MSTRG.1030.3:1;Parent=MSTRG.1030.3
chr1	unknown	exon	9697560	9697709	.	-	.	ID=exon:MSTRG.1030.3:2;Parent=MSTRG.1030.3
chr1	unknown	exon	9701214	9701308	.	-	.	ID=exon:MSTRG.1030.3:3;Parent=MSTRG.1030.3
chr1	unknown	exon	9701549	9702481	.	-	.	ID=exon:MSTRG.1030.3:4;Parent=MSTRG.1030.3
chr1	unknown	gene	9701249	9702513	.	+	.	ID=MSTRG.1033
chr1	unknown	mRNA	9701249	9702513	.	+	.	ID=MSTRG.1033.1;Parent=MSTRG.1033
chr1	unknown	exon	9701249	9701308	.	+	.	ID=exon:MSTRG.1033.1:1;Parent=MSTRG.1033.1
chr1	unknown	exon	9701549	9702513	.	+	.	ID=exon:MSTRG.1033.1:2;Parent=MSTRG.1033.1
chr1	unknown	mRNA	9701295	9702467	.	+	.	ID=MSTRG.1033.2;Parent=MSTRG.1033
chr1	unknown	exon	9701295	9701441	.	+	.	ID=exon:MSTRG.1033.2:1;Parent=MSTRG.1033.2
chr1	unknown	exon	9701549	9702467	.	+	.	ID=exon:MSTRG.1033.2:2;Parent=MSTRG.1033.2
chr1	unknown	gene	10030960	10031615	.	+	.	ID=MSTRG.1062
chr1	unknown	mRNA	10030960	10031615	.	+	.	ID=MSTRG.1062.1;Parent=MSTRG.1062
chr1	unknown	exon	10030960	10031065	.	+	.	ID=exon:MSTRG.1062.1:1;Parent=MSTRG.1062.1
chr1	unknown	exon	10031167	10031615	.	+	.	ID=exon:MSTRG.1062.1:2;Parent=MSTRG.1062.1
chr1	unknown	gene	10599932	10605551	.	-	.	ID=MSTRG.1149
chr1	unknown	mRNA	10599932	10605551	.	-	.	ID=MSTRG.1149.2;Parent=MSTRG.1149
chr1	unknown	exon	10599932	10600131	.	-	.	ID=exon:MSTRG.1149.2:1;Parent=MSTRG.1149.2
chr1	unknown	exon	10604957	10605139	.	-	.	ID=exon:MSTRG.1149.2:2;Parent=MSTRG.1149.2
chr1	unknown	exon	10605509	10605551	.	-	.	ID=exon:MSTRG.1149.2:3;Parent=MSTRG.1149.2
chr1	unknown	gene	10681569	10681928	.	-	.	ID=MSTRG.1168
chr1	unknown	mRNA	10681569	10681928	.	-	.	ID=MSTRG.1168.1;Parent=MSTRG.1168
chr1	unknown	exon	10681569	10681692	.	-	.	ID=exon:MSTRG.1168.1:1;Parent=MSTRG.1168.1
chr1	unknown	exon	10681812	10681928	.	-	.	ID=exon:MSTRG.1168.1:2;Parent=MSTRG.1168.1
chr1	unknown	gene	10750032	10750739	.	+	.	ID=MSTRG.1171
chr1	unknown	mRNA	10750032	10750739	.	+	.	ID=MSTRG.1171.3;Parent=MSTRG.1171
chr1	unknown	exon	10750032	10750318	.	+	.	ID=exon:MSTRG.1171.3:1;Parent=MSTRG.1171.3
chr1	unknown	exon	10750526	10750739	.	+	.	ID=exon:MSTRG.1171.3:2;Parent=MSTRG.1171.3
chr1	unknown	gene	11080672	11082914	.	-	.	ID=MSTRG.1185
chr1	unknown	mRNA	11080672	11082914	.	-	.	ID=MSTRG.1185.1;Parent=MSTRG.1185
chr1	unknown	exon	11080672	11080697	.	-	.	ID=exon:MSTRG.1185.1:1;Parent=MSTRG.1185.1
chr1	unknown	exon	11082684	11082914	.	-	.	ID=exon:MSTRG.1185.1:2;Parent=MSTRG.1185.1
chr1	unknown	gene	11409290	11470179	.	+	.	ID=MSTRG.1208
chr1	unknown	mRNA	11409290	11470153	.	+	.	ID=MSTRG.1208.1;Parent=MSTRG.1208
chr1	unknown	exon	11409290	11409314	.	+	.	ID=exon:MSTRG.1208.1:1;Parent=MSTRG.1208.1
chr1	unknown	exon	11440628	11440767	.	+	.	ID=exon:MSTRG.1208.1:2;Parent=MSTRG.1208.1
chr1	unknown	exon	11441328	11441467	.	+	.	ID=exon:MSTRG.1208.1:3;Parent=MSTRG.1208.1
chr1	unknown	exon	11441563	11441643	.	+	.	ID=exon:MSTRG.1208.1:4;Parent=MSTRG.1208.1
chr1	unknown	exon	11456718	11456811	.	+	.	ID=exon:MSTRG.1208.1:5;Parent=MSTRG.1208.1
chr1	unknown	exon	11468393	11468528	.	+	.	ID=exon:MSTRG.1208.1:6;Parent=MSTRG.1208.1
chr1	unknown	exon	11470103	11470153	.	+	.	ID=exon:MSTRG.1208.1:7;Parent=MSTRG.1208.1
chr1	unknown	mRNA	11409297	11470143	.	+	.	ID=MSTRG.1208.3;Parent=MSTRG.1208
chr1	unknown	exon	11409297	11409315	.	+	.	ID=exon:MSTRG.1208.3:1;Parent=MSTRG.1208.3
chr1	unknown	exon	11440628	11440767	.	+	.	ID=exon:MSTRG.1208.3:2;Parent=MSTRG.1208.3
chr1	unknown	exon	11441328	11441467	.	+	.	ID=exon:MSTRG.1208.3:3;Parent=MSTRG.1208.3
chr1	unknown	exon	11441563	11441643	.	+	.	ID=exon:MSTRG.1208.3:4;Parent=MSTRG.1208.3
chr1	unknown	exon	11456718	11456811	.	+	.	ID=exon:MSTRG.1208.3:5;Parent=MSTRG.1208.3
chr1	unknown	exon	11468393	11468528	.	+	.	ID=exon:MSTRG.1208.3:6;Parent=MSTRG.1208.3
chr1	unknown	exon	11470103	11470143	.	+	.	ID=exon:MSTRG.1208.3:7;Parent=MSTRG.1208.3
chr1	unknown	mRNA	11409297	11470179	.	+	.	ID=MSTRG.1208.2;Parent=MSTRG.1208
chr1	unknown	exon	11409297	11409315	.	+	.	ID=exon:MSTRG.1208.2:1;Parent=MSTRG.1208.2
chr1	unknown	exon	11440628	11441467	.	+	.	ID=exon:MSTRG.1208.2:2;Parent=MSTRG.1208.2
chr1	unknown	exon	11441563	11441643	.	+	.	ID=exon:MSTRG.1208.2:3;Parent=MSTRG.1208.2
chr1	unknown	exon	11456718	11456811	.	+	.	ID=exon:MSTRG.1208.2:4;Parent=MSTRG.1208.2
chr1	unknown	exon	11468393	11468528	.	+	.	ID=exon:MSTRG.1208.2:5;Parent=MSTRG.1208.2
chr1	unknown	exon	11470103	11470179	.	+	.	ID=exon:MSTRG.1208.2:6;Parent=MSTRG.1208.2
chr1	unknown	gene	11583986	11587776	.	+	.	ID=MSTRG.1213
chr1	unknown	mRNA	11583986	11587776	.	+	.	ID=MSTRG.1213.10;Parent=MSTRG.1213
chr1	unknown	exon	11583986	11584243	.	+	.	ID=exon:MSTRG.1213.10:1;Parent=MSTRG.1213.10
chr1	unknown	exon	11587613	11587776	.	+	.	ID=exon:MSTRG.1213.10:2;Parent=MSTRG.1213.10
chr1	unknown	gene	11586163	11590252	.	-	.	ID=MSTRG.1214
chr1	unknown	mRNA	11586163	11590252	.	-	.	ID=MSTRG.1214.1;Parent=MSTRG.1214
chr1	unknown	exon	11586163	11587786	.	-	.	ID=exon:MSTRG.1214.1:1;Parent=MSTRG.1214.1
chr1	unknown	exon	11587880	11590252	.	-	.	ID=exon:MSTRG.1214.1:2;Parent=MSTRG.1214.1
chr1	unknown	gene	11593822	11594999	.	+	.	ID=MSTRG.1215
chr1	unknown	mRNA	11593822	11594999	.	+	.	ID=MSTRG.1215.1;Parent=MSTRG.1215
chr1	unknown	exon	11593822	11594021	.	+	.	ID=exon:MSTRG.1215.1:1;Parent=MSTRG.1215.1
chr1	unknown	exon	11594044	11594999	.	+	.	ID=exon:MSTRG.1215.1:2;Parent=MSTRG.1215.1
chr1	unknown	gene	12282984	12283451	.	+	.	ID=MSTRG.1263
chr1	unknown	mRNA	12282984	12283451	.	+	.	ID=MSTRG.1263.1;Parent=MSTRG.1263
chr1	unknown	exon	12282984	12283002	.	+	.	ID=exon:MSTRG.1263.1:1;Parent=MSTRG.1263.1
chr1	unknown	exon	12283161	12283196	.	+	.	ID=exon:MSTRG.1263.1:2;Parent=MSTRG.1263.1
chr1	unknown	exon	12283300	12283451	.	+	.	ID=exon:MSTRG.1263.1:3;Parent=MSTRG.1263.1
chr1	unknown	gene	12436849	12441198	.	-	.	ID=MSTRG.1283
chr1	unknown	mRNA	12436849	12441168	.	-	.	ID=MSTRG.1283.2;Parent=MSTRG.1283
chr1	unknown	exon	12436849	12437064	.	-	.	ID=exon:MSTRG.1283.2:1;Parent=MSTRG.1283.2
chr1	unknown	exon	12440713	12440768	.	-	.	ID=exon:MSTRG.1283.2:2;Parent=MSTRG.1283.2
chr1	unknown	exon	12440879	12441168	.	-	.	ID=exon:MSTRG.1283.2:3;Parent=MSTRG.1283.2
chr1	unknown	mRNA	12439270	12441087	.	-	.	ID=MSTRG.1283.4;Parent=MSTRG.1283
chr1	unknown	exon	12439270	12440621	.	-	.	ID=exon:MSTRG.1283.4:1;Parent=MSTRG.1283.4
chr1	unknown	exon	12440713	12441087	.	-	.	ID=exon:MSTRG.1283.4:2;Parent=MSTRG.1283.4
chr1	unknown	mRNA	12439270	12441198	.	-	.	ID=MSTRG.1283.3;Parent=MSTRG.1283
chr1	unknown	exon	12439270	12440621	.	-	.	ID=exon:MSTRG.1283.3:1;Parent=MSTRG.1283.3
chr1	unknown	exon	12440713	12440768	.	-	.	ID=exon:MSTRG.1283.3:2;Parent=MSTRG.1283.3
chr1	unknown	exon	12440879	12441198	.	-	.	ID=exon:MSTRG.1283.3:3;Parent=MSTRG.1283.3
chr1	unknown	mRNA	12439597	12441198	.	-	.	ID=MSTRG.1283.5;Parent=MSTRG.1283
chr1	unknown	exon	12439597	12440612	.	-	.	ID=exon:MSTRG.1283.5:1;Parent=MSTRG.1283.5
chr1	unknown	exon	12440713	12440768	.	-	.	ID=exon:MSTRG.1283.5:2;Parent=MSTRG.1283.5
chr1	unknown	exon	12440879	12441198	.	-	.	ID=exon:MSTRG.1283.5:3;Parent=MSTRG.1283.5
chr1	unknown	gene	12439506	12441164	.	+	.	ID=MSTRG.1285
chr1	unknown	mRNA	12439506	12441164	.	+	.	ID=MSTRG.1285.1;Parent=MSTRG.1285
chr1	unknown	exon	12439506	12440621	.	+	.	ID=exon:MSTRG.1285.1:1;Parent=MSTRG.1285.1
chr1	unknown	exon	12440713	12440768	.	+	.	ID=exon:MSTRG.1285.1:2;Parent=MSTRG.1285.1
chr1	unknown	exon	12440879	12441164	.	+	.	ID=exon:MSTRG.1285.1:3;Parent=MSTRG.1285.1
chr1	unknown	gene	12522288	12524398	.	-	.	ID=MSTRG.1301
chr1	unknown	mRNA	12522288	12524398	.	-	.	ID=MSTRG.1301.1;Parent=MSTRG.1301
chr1	unknown	exon	12522288	12522675	.	-	.	ID=exon:MSTRG.1301.1:1;Parent=MSTRG.1301.1
chr1	unknown	exon	12522997	12523053	.	-	.	ID=exon:MSTRG.1301.1:2;Parent=MSTRG.1301.1
chr1	unknown	exon	12524367	12524398	.	-	.	ID=exon:MSTRG.1301.1:3;Parent=MSTRG.1301.1
chr1	unknown	gene	12810667	12817447	.	+	.	ID=MSTRG.1345
chr1	unknown	mRNA	12810667	12817447	.	+	.	ID=MSTRG.1345.1;Parent=MSTRG.1345
chr1	unknown	exon	12810667	12811579	.	+	.	ID=exon:MSTRG.1345.1:1;Parent=MSTRG.1345.1
chr1	unknown	exon	12817235	12817447	.	+	.	ID=exon:MSTRG.1345.1:2;Parent=MSTRG.1345.1
chr1	unknown	mRNA	12810667	12816921	.	+	.	ID=MSTRG.1345.2;Parent=MSTRG.1345
chr1	unknown	exon	12810667	12811579	.	+	.	ID=exon:MSTRG.1345.2:1;Parent=MSTRG.1345.2
chr1	unknown	exon	12816825	12816921	.	+	.	ID=exon:MSTRG.1345.2:2;Parent=MSTRG.1345.2
chr1	unknown	gene	13004372	13009236	.	+	.	ID=MSTRG.1363
chr1	unknown	mRNA	13004372	13009236	.	+	.	ID=MSTRG.1363.1;Parent=MSTRG.1363
chr1	unknown	exon	13004372	13006155	.	+	.	ID=exon:MSTRG.1363.1:1;Parent=MSTRG.1363.1
chr1	unknown	exon	13006216	13009236	.	+	.	ID=exon:MSTRG.1363.1:2;Parent=MSTRG.1363.1
chr1	unknown	gene	13125634	13126512	.	+	.	ID=MSTRG.1378
chr1	unknown	mRNA	13125634	13126512	.	+	.	ID=MSTRG.1378.4;Parent=MSTRG.1378
chr1	unknown	exon	13125634	13126025	.	+	.	ID=exon:MSTRG.1378.4:1;Parent=MSTRG.1378.4
chr1	unknown	exon	13126444	13126512	.	+	.	ID=exon:MSTRG.1378.4:2;Parent=MSTRG.1378.4
chr1	unknown	gene	13148785	13149600	.	+	.	ID=MSTRG.1381
chr1	unknown	mRNA	13148785	13149600	.	+	.	ID=MSTRG.1381.3;Parent=MSTRG.1381
chr1	unknown	exon	13148785	13148894	.	+	.	ID=exon:MSTRG.1381.3:1;Parent=MSTRG.1381.3
chr1	unknown	exon	13149488	13149600	.	+	.	ID=exon:MSTRG.1381.3:2;Parent=MSTRG.1381.3
chr1	unknown	gene	13333826	13352759	.	+	.	ID=MSTRG.1412
chr1	unknown	mRNA	13333826	13352759	.	+	.	ID=MSTRG.1412.1;Parent=MSTRG.1412
chr1	unknown	exon	13333826	13334467	.	+	.	ID=exon:MSTRG.1412.1:1;Parent=MSTRG.1412.1
chr1	unknown	exon	13352591	13352759	.	+	.	ID=exon:MSTRG.1412.1:2;Parent=MSTRG.1412.1
chr1	unknown	gene	13384277	13386015	.	-	.	ID=MSTRG.1416
chr1	unknown	mRNA	13384277	13386015	.	-	.	ID=MSTRG.1416.1;Parent=MSTRG.1416
chr1	unknown	exon	13384277	13384452	.	-	.	ID=exon:MSTRG.1416.1:1;Parent=MSTRG.1416.1
chr1	unknown	exon	13385662	13386015	.	-	.	ID=exon:MSTRG.1416.1:2;Parent=MSTRG.1416.1
chr1	unknown	gene	13437855	13448848	.	-	.	ID=MSTRG.1425
chr1	unknown	mRNA	13437855	13448848	.	-	.	ID=MSTRG.1425.1;Parent=MSTRG.1425
chr1	unknown	exon	13437855	13437877	.	-	.	ID=exon:MSTRG.1425.1:1;Parent=MSTRG.1425.1
chr1	unknown	exon	13438074	13438349	.	-	.	ID=exon:MSTRG.1425.1:2;Parent=MSTRG.1425.1
chr1	unknown	exon	13448692	13448848	.	-	.	ID=exon:MSTRG.1425.1:3;Parent=MSTRG.1425.1
chr1	unknown	gene	13747226	13752461	.	-	.	ID=MSTRG.1447
chr1	unknown	mRNA	13747226	13752461	.	-	.	ID=MSTRG.1447.1;Parent=MSTRG.1447
chr1	unknown	exon	13747226	13747459	.	-	.	ID=exon:MSTRG.1447.1:1;Parent=MSTRG.1447.1
chr1	unknown	exon	13752006	13752461	.	-	.	ID=exon:MSTRG.1447.1:2;Parent=MSTRG.1447.1
chr1	unknown	gene	13747331	13752446	.	+	.	ID=MSTRG.1448
chr1	unknown	mRNA	13747331	13752446	.	+	.	ID=MSTRG.1448.1;Parent=MSTRG.1448
chr1	unknown	exon	13747331	13747459	.	+	.	ID=exon:MSTRG.1448.1:1;Parent=MSTRG.1448.1
chr1	unknown	exon	13752006	13752446	.	+	.	ID=exon:MSTRG.1448.1:2;Parent=MSTRG.1448.1
chr1	unknown	gene	13952471	13958453	.	-	.	ID=MSTRG.1477
chr1	unknown	mRNA	13952471	13958453	.	-	.	ID=MSTRG.1477.1;Parent=MSTRG.1477
chr1	unknown	exon	13952471	13952615	.	-	.	ID=exon:MSTRG.1477.1:1;Parent=MSTRG.1477.1
chr1	unknown	exon	13958198	13958453	.	-	.	ID=exon:MSTRG.1477.1:2;Parent=MSTRG.1477.1
chr1	unknown	gene	14194666	14215882	.	+	.	ID=MSTRG.1498
chr1	unknown	mRNA	14194666	14215882	.	+	.	ID=MSTRG.1498.1;Parent=MSTRG.1498
chr1	unknown	exon	14194666	14194865	.	+	.	ID=exon:MSTRG.1498.1:1;Parent=MSTRG.1498.1
chr1	unknown	exon	14215806	14215882	.	+	.	ID=exon:MSTRG.1498.1:2;Parent=MSTRG.1498.1
chr1	unknown	gene	14586196	14586626	.	+	.	ID=MSTRG.1526
chr1	unknown	mRNA	14586196	14586626	.	+	.	ID=MSTRG.1526.2;Parent=MSTRG.1526
chr1	unknown	exon	14586196	14586222	.	+	.	ID=exon:MSTRG.1526.2:1;Parent=MSTRG.1526.2
chr1	unknown	exon	14586327	14586626	.	+	.	ID=exon:MSTRG.1526.2:2;Parent=MSTRG.1526.2
chr1	unknown	gene	15582991	15583437	.	-	.	ID=MSTRG.1654
chr1	unknown	mRNA	15582991	15583437	.	-	.	ID=MSTRG.1654.1;Parent=MSTRG.1654
chr1	unknown	exon	15582991	15583049	.	-	.	ID=exon:MSTRG.1654.1:1;Parent=MSTRG.1654.1
chr1	unknown	exon	15583229	15583437	.	-	.	ID=exon:MSTRG.1654.1:2;Parent=MSTRG.1654.1
chr1	unknown	gene	15621006	15627366	.	+	.	ID=MSTRG.1660
chr1	unknown	mRNA	15621006	15627366	.	+	.	ID=MSTRG.1660.1;Parent=MSTRG.1660
chr1	unknown	exon	15621006	15621295	.	+	.	ID=exon:MSTRG.1660.1:1;Parent=MSTRG.1660.1
chr1	unknown	exon	15621391	15621463	.	+	.	ID=exon:MSTRG.1660.1:2;Parent=MSTRG.1660.1
chr1	unknown	exon	15624921	15624971	.	+	.	ID=exon:MSTRG.1660.1:3;Parent=MSTRG.1660.1
chr1	unknown	exon	15627127	15627200	.	+	.	ID=exon:MSTRG.1660.1:4;Parent=MSTRG.1660.1
chr1	unknown	exon	15627340	15627366	.	+	.	ID=exon:MSTRG.1660.1:5;Parent=MSTRG.1660.1
chr1	unknown	mRNA	15621006	15627363	.	+	.	ID=MSTRG.1660.2;Parent=MSTRG.1660
chr1	unknown	exon	15621006	15621295	.	+	.	ID=exon:MSTRG.1660.2:1;Parent=MSTRG.1660.2
chr1	unknown	exon	15621391	15621463	.	+	.	ID=exon:MSTRG.1660.2:2;Parent=MSTRG.1660.2
chr1	unknown	exon	15627127	15627200	.	+	.	ID=exon:MSTRG.1660.2:3;Parent=MSTRG.1660.2
chr1	unknown	exon	15627340	15627363	.	+	.	ID=exon:MSTRG.1660.2:4;Parent=MSTRG.1660.2
chr1	unknown	mRNA	15623082	15627366	.	+	.	ID=MSTRG.1660.3;Parent=MSTRG.1660
chr1	unknown	exon	15623082	15623423	.	+	.	ID=exon:MSTRG.1660.3:1;Parent=MSTRG.1660.3
chr1	unknown	exon	15624921	15624971	.	+	.	ID=exon:MSTRG.1660.3:2;Parent=MSTRG.1660.3
chr1	unknown	exon	15627127	15627200	.	+	.	ID=exon:MSTRG.1660.3:3;Parent=MSTRG.1660.3
chr1	unknown	exon	15627340	15627366	.	+	.	ID=exon:MSTRG.1660.3:4;Parent=MSTRG.1660.3
chr1	unknown	mRNA	15623090	15627363	.	+	.	ID=MSTRG.1660.4;Parent=MSTRG.1660
chr1	unknown	exon	15623090	15623423	.	+	.	ID=exon:MSTRG.1660.4:1;Parent=MSTRG.1660.4
chr1	unknown	exon	15627127	15627200	.	+	.	ID=exon:MSTRG.1660.4:2;Parent=MSTRG.1660.4
chr1	unknown	exon	15627340	15627363	.	+	.	ID=exon:MSTRG.1660.4:3;Parent=MSTRG.1660.4
chr1	unknown	gene	15623122	15627519	.	-	.	ID=MSTRG.1659
chr1	unknown	mRNA	15623122	15627519	.	-	.	ID=MSTRG.1659.3;Parent=MSTRG.1659
chr1	unknown	exon	15623122	15623423	.	-	.	ID=exon:MSTRG.1659.3:1;Parent=MSTRG.1659.3
chr1	unknown	exon	15624921	15625645	.	-	.	ID=exon:MSTRG.1659.3:2;Parent=MSTRG.1659.3
chr1	unknown	exon	15625674	15627200	.	-	.	ID=exon:MSTRG.1659.3:3;Parent=MSTRG.1659.3
chr1	unknown	exon	15627340	15627519	.	-	.	ID=exon:MSTRG.1659.3:4;Parent=MSTRG.1659.3
chr1	unknown	mRNA	15623122	15627519	.	-	.	ID=MSTRG.1659.2;Parent=MSTRG.1659
chr1	unknown	exon	15623122	15623423	.	-	.	ID=exon:MSTRG.1659.2:1;Parent=MSTRG.1659.2
chr1	unknown	exon	15624921	15624971	.	-	.	ID=exon:MSTRG.1659.2:2;Parent=MSTRG.1659.2
chr1	unknown	exon	15627127	15627200	.	-	.	ID=exon:MSTRG.1659.2:3;Parent=MSTRG.1659.2
chr1	unknown	exon	15627340	15627519	.	-	.	ID=exon:MSTRG.1659.2:4;Parent=MSTRG.1659.2
chr1	unknown	gene	15720178	15732867	.	+	.	ID=MSTRG.1666
chr1	unknown	mRNA	15720178	15732867	.	+	.	ID=MSTRG.1666.1;Parent=MSTRG.1666
chr1	unknown	exon	15720178	15721433	.	+	.	ID=exon:MSTRG.1666.1:1;Parent=MSTRG.1666.1
chr1	unknown	exon	15722364	15722440	.	+	.	ID=exon:MSTRG.1666.1:2;Parent=MSTRG.1666.1
chr1	unknown	exon	15728569	15728722	.	+	.	ID=exon:MSTRG.1666.1:3;Parent=MSTRG.1666.1
chr1	unknown	exon	15732353	15732599	.	+	.	ID=exon:MSTRG.1666.1:4;Parent=MSTRG.1666.1
chr1	unknown	exon	15732750	15732867	.	+	.	ID=exon:MSTRG.1666.1:5;Parent=MSTRG.1666.1
chr1	unknown	gene	15767664	15768239	.	-	.	ID=MSTRG.1680
chr1	unknown	mRNA	15767664	15768239	.	-	.	ID=MSTRG.1680.1;Parent=MSTRG.1680
chr1	unknown	exon	15767664	15767917	.	-	.	ID=exon:MSTRG.1680.1:1;Parent=MSTRG.1680.1
chr1	unknown	exon	15768023	15768239	.	-	.	ID=exon:MSTRG.1680.1:2;Parent=MSTRG.1680.1
chr1	unknown	gene	15911486	19362539	.	+	.	ID=MSTRG.1700
chr1	unknown	mRNA	15911486	19362539	.	+	.	ID=MSTRG.1700.1;Parent=MSTRG.1700
chr1	unknown	exon	15911486	15911548	.	+	.	ID=exon:MSTRG.1700.1:1;Parent=MSTRG.1700.1
chr1	unknown	exon	15926444	15926621	.	+	.	ID=exon:MSTRG.1700.1:2;Parent=MSTRG.1700.1
chr1	unknown	exon	19362312	19362539	.	+	.	ID=exon:MSTRG.1700.1:3;Parent=MSTRG.1700.1
chr1	unknown	mRNA	15911518	19362528	.	+	.	ID=MSTRG.1700.2;Parent=MSTRG.1700
chr1	unknown	exon	15911518	15911548	.	+	.	ID=exon:MSTRG.1700.2:1;Parent=MSTRG.1700.2
chr1	unknown	exon	19362347	19362528	.	+	.	ID=exon:MSTRG.1700.2:2;Parent=MSTRG.1700.2
chr1	unknown	gene	15911525	19362528	.	-	.	ID=MSTRG.1701
chr1	unknown	mRNA	15911525	19362528	.	-	.	ID=MSTRG.1701.1;Parent=MSTRG.1701
chr1	unknown	exon	15911525	15911548	.	-	.	ID=exon:MSTRG.1701.1:1;Parent=MSTRG.1701.1
chr1	unknown	exon	19362347	19362528	.	-	.	ID=exon:MSTRG.1701.1:2;Parent=MSTRG.1701.1
chr1	unknown	gene	17151163	17162684	.	-	.	ID=MSTRG.1752
chr1	unknown	mRNA	17151163	17162684	.	-	.	ID=MSTRG.1752.1;Parent=MSTRG.1752
chr1	unknown	exon	17151163	17151194	.	-	.	ID=exon:MSTRG.1752.1:1;Parent=MSTRG.1752.1
chr1	unknown	exon	17151904	17152293	.	-	.	ID=exon:MSTRG.1752.1:2;Parent=MSTRG.1752.1
chr1	unknown	exon	17158895	17160845	.	-	.	ID=exon:MSTRG.1752.1:3;Parent=MSTRG.1752.1
chr1	unknown	exon	17162229	17162684	.	-	.	ID=exon:MSTRG.1752.1:4;Parent=MSTRG.1752.1
chr1	unknown	gene	19215321	19216679	.	-	.	ID=MSTRG.1851
chr1	unknown	mRNA	19215321	19216679	.	-	.	ID=MSTRG.1851.2;Parent=MSTRG.1851
chr1	unknown	exon	19215321	19215827	.	-	.	ID=exon:MSTRG.1851.2:1;Parent=MSTRG.1851.2
chr1	unknown	exon	19216288	19216399	.	-	.	ID=exon:MSTRG.1851.2:2;Parent=MSTRG.1851.2
chr1	unknown	exon	19216490	19216679	.	-	.	ID=exon:MSTRG.1851.2:3;Parent=MSTRG.1851.2
chr1	unknown	gene	20062151	20062612	.	-	.	ID=MSTRG.1909
chr1	unknown	mRNA	20062151	20062612	.	-	.	ID=MSTRG.1909.2;Parent=MSTRG.1909
chr1	unknown	exon	20062151	20062409	.	-	.	ID=exon:MSTRG.1909.2:1;Parent=MSTRG.1909.2
chr1	unknown	exon	20062507	20062612	.	-	.	ID=exon:MSTRG.1909.2:2;Parent=MSTRG.1909.2
chr1	unknown	gene	20437950	20438293	.	+	.	ID=MSTRG.1949
chr1	unknown	mRNA	20437950	20438293	.	+	.	ID=MSTRG.1949.1;Parent=MSTRG.1949
chr1	unknown	exon	20437950	20438049	.	+	.	ID=exon:MSTRG.1949.1:1;Parent=MSTRG.1949.1
chr1	unknown	exon	20438189	20438293	.	+	.	ID=exon:MSTRG.1949.1:2;Parent=MSTRG.1949.1
chr1	unknown	gene	20508001	20508399	.	-	.	ID=MSTRG.1958
chr1	unknown	mRNA	20508001	20508399	.	-	.	ID=MSTRG.1958.1;Parent=MSTRG.1958
chr1	unknown	exon	20508001	20508048	.	-	.	ID=exon:MSTRG.1958.1:1;Parent=MSTRG.1958.1
chr1	unknown	exon	20508127	20508399	.	-	.	ID=exon:MSTRG.1958.1:2;Parent=MSTRG.1958.1
chr1	unknown	gene	20948830	20949256	.	-	.	ID=MSTRG.1992
chr1	unknown	mRNA	20948830	20949256	.	-	.	ID=MSTRG.1992.1;Parent=MSTRG.1992
chr1	unknown	exon	20948830	20948872	.	-	.	ID=exon:MSTRG.1992.1:1;Parent=MSTRG.1992.1
chr1	unknown	exon	20949063	20949256	.	-	.	ID=exon:MSTRG.1992.1:2;Parent=MSTRG.1992.1
chr1	unknown	gene	21370200	21372536	.	+	.	ID=MSTRG.2029
chr1	unknown	mRNA	21370200	21372536	.	+	.	ID=MSTRG.2029.1;Parent=MSTRG.2029
chr1	unknown	exon	21370200	21370810	.	+	.	ID=exon:MSTRG.2029.1:1;Parent=MSTRG.2029.1
chr1	unknown	exon	21372481	21372536	.	+	.	ID=exon:MSTRG.2029.1:2;Parent=MSTRG.2029.1
chr1	unknown	gene	21807289	21807951	.	-	.	ID=MSTRG.2085
chr1	unknown	mRNA	21807289	21807951	.	-	.	ID=MSTRG.2085.1;Parent=MSTRG.2085
chr1	unknown	exon	21807289	21807334	.	-	.	ID=exon:MSTRG.2085.1:1;Parent=MSTRG.2085.1
chr1	unknown	exon	21807582	21807719	.	-	.	ID=exon:MSTRG.2085.1:2;Parent=MSTRG.2085.1
chr1	unknown	exon	21807817	21807951	.	-	.	ID=exon:MSTRG.2085.1:3;Parent=MSTRG.2085.1
chr1	unknown	gene	22144871	22145191	.	-	.	ID=MSTRG.2132
chr1	unknown	mRNA	22144871	22145191	.	-	.	ID=MSTRG.2132.1;Parent=MSTRG.2132
chr1	unknown	exon	22144871	22144979	.	-	.	ID=exon:MSTRG.2132.1:1;Parent=MSTRG.2132.1
chr1	unknown	exon	22145085	22145191	.	-	.	ID=exon:MSTRG.2132.1:2;Parent=MSTRG.2132.1
chr1	unknown	gene	22414568	22416084	.	-	.	ID=MSTRG.2157
chr1	unknown	mRNA	22414568	22416084	.	-	.	ID=MSTRG.2157.1;Parent=MSTRG.2157
chr1	unknown	exon	22414568	22414663	.	-	.	ID=exon:MSTRG.2157.1:1;Parent=MSTRG.2157.1
chr1	unknown	exon	22415883	22416084	.	-	.	ID=exon:MSTRG.2157.1:2;Parent=MSTRG.2157.1
chr1	unknown	gene	22535471	22538801	.	+	.	ID=MSTRG.2166
chr1	unknown	mRNA	22535471	22538801	.	+	.	ID=MSTRG.2166.4;Parent=MSTRG.2166
chr1	unknown	exon	22535471	22535713	.	+	.	ID=exon:MSTRG.2166.4:1;Parent=MSTRG.2166.4
chr1	unknown	exon	22538729	22538801	.	+	.	ID=exon:MSTRG.2166.4:2;Parent=MSTRG.2166.4
chr1	unknown	gene	22921424	22921662	.	-	.	ID=MSTRG.2187
chr1	unknown	mRNA	22921424	22921662	.	-	.	ID=MSTRG.2187.1;Parent=MSTRG.2187
chr1	unknown	exon	22921424	22921456	.	-	.	ID=exon:MSTRG.2187.1:1;Parent=MSTRG.2187.1
chr1	unknown	exon	22921480	22921662	.	-	.	ID=exon:MSTRG.2187.1:2;Parent=MSTRG.2187.1
chr1	unknown	gene	23231064	23238255	.	+	.	ID=MSTRG.2227
chr1	unknown	mRNA	23231064	23238255	.	+	.	ID=MSTRG.2227.1;Parent=MSTRG.2227
chr1	unknown	exon	23231064	23231354	.	+	.	ID=exon:MSTRG.2227.1:1;Parent=MSTRG.2227.1
chr1	unknown	exon	23237784	23238255	.	+	.	ID=exon:MSTRG.2227.1:2;Parent=MSTRG.2227.1
chr1	unknown	mRNA	23231064	23238231	.	+	.	ID=MSTRG.2227.2;Parent=MSTRG.2227
chr1	unknown	exon	23231064	23231354	.	+	.	ID=exon:MSTRG.2227.2:1;Parent=MSTRG.2227.2
chr1	unknown	exon	23233580	23233836	.	+	.	ID=exon:MSTRG.2227.2:2;Parent=MSTRG.2227.2
chr1	unknown	exon	23237784	23238231	.	+	.	ID=exon:MSTRG.2227.2:3;Parent=MSTRG.2227.2
chr1	unknown	mRNA	23231064	23238255	.	+	.	ID=MSTRG.2227.3;Parent=MSTRG.2227
chr1	unknown	exon	23231064	23231357	.	+	.	ID=exon:MSTRG.2227.3:1;Parent=MSTRG.2227.3
chr1	unknown	exon	23237784	23238255	.	+	.	ID=exon:MSTRG.2227.3:2;Parent=MSTRG.2227.3
chr1	unknown	gene	23231075	23238259	.	-	.	ID=MSTRG.2228
chr1	unknown	mRNA	23231075	23238259	.	-	.	ID=MSTRG.2228.1;Parent=MSTRG.2228
chr1	unknown	exon	23231075	23231354	.	-	.	ID=exon:MSTRG.2228.1:1;Parent=MSTRG.2228.1
chr1	unknown	exon	23237784	23238259	.	-	.	ID=exon:MSTRG.2228.1:2;Parent=MSTRG.2228.1
chr1	unknown	gene	23788184	23804365	.	-	.	ID=MSTRG.2264
chr1	unknown	mRNA	23788184	23804365	.	-	.	ID=MSTRG.2264.2;Parent=MSTRG.2264
chr1	unknown	exon	23788184	23788298	.	-	.	ID=exon:MSTRG.2264.2:1;Parent=MSTRG.2264.2
chr1	unknown	exon	23788723	23788772	.	-	.	ID=exon:MSTRG.2264.2:2;Parent=MSTRG.2264.2
chr1	unknown	exon	23804241	23804365	.	-	.	ID=exon:MSTRG.2264.2:3;Parent=MSTRG.2264.2
chr1	unknown	gene	24285074	24305228	.	-	.	ID=MSTRG.2315
chr1	unknown	mRNA	24285074	24305228	.	-	.	ID=MSTRG.2315.3;Parent=MSTRG.2315
chr1	unknown	exon	24285074	24285154	.	-	.	ID=exon:MSTRG.2315.3:1;Parent=MSTRG.2315.3
chr1	unknown	exon	24305031	24305228	.	-	.	ID=exon:MSTRG.2315.3:2;Parent=MSTRG.2315.3
chr1	unknown	gene	24907785	24912148	.	+	.	ID=MSTRG.2357
chr1	unknown	mRNA	24907785	24912148	.	+	.	ID=MSTRG.2357.1;Parent=MSTRG.2357
chr1	unknown	exon	24907785	24907810	.	+	.	ID=exon:MSTRG.2357.1:1;Parent=MSTRG.2357.1
chr1	unknown	exon	24911909	24912148	.	+	.	ID=exon:MSTRG.2357.1:2;Parent=MSTRG.2357.1
chr1	unknown	gene	25977526	25980101	.	-	.	ID=MSTRG.2453
chr1	unknown	mRNA	25977526	25980101	.	-	.	ID=MSTRG.2453.1;Parent=MSTRG.2453
chr1	unknown	exon	25977526	25977776	.	-	.	ID=exon:MSTRG.2453.1:1;Parent=MSTRG.2453.1
chr1	unknown	exon	25980068	25980101	.	-	.	ID=exon:MSTRG.2453.1:2;Parent=MSTRG.2453.1
chr1	unknown	gene	26019266	26020780	.	-	.	ID=MSTRG.2456
chr1	unknown	mRNA	26019266	26020780	.	-	.	ID=MSTRG.2456.2;Parent=MSTRG.2456
chr1	unknown	exon	26019266	26019313	.	-	.	ID=exon:MSTRG.2456.2:1;Parent=MSTRG.2456.2
chr1	unknown	exon	26020375	26020447	.	-	.	ID=exon:MSTRG.2456.2:2;Parent=MSTRG.2456.2
chr1	unknown	exon	26020570	26020780	.	-	.	ID=exon:MSTRG.2456.2:3;Parent=MSTRG.2456.2
chr1	unknown	gene	26071103	26073633	.	+	.	ID=MSTRG.2465
chr1	unknown	mRNA	26071103	26073633	.	+	.	ID=MSTRG.2465.1;Parent=MSTRG.2465
chr1	unknown	exon	26071103	26071247	.	+	.	ID=exon:MSTRG.2465.1:1;Parent=MSTRG.2465.1
chr1	unknown	exon	26073026	26073633	.	+	.	ID=exon:MSTRG.2465.1:2;Parent=MSTRG.2465.1
chr1	unknown	mRNA	26071141	26073623	.	+	.	ID=MSTRG.2465.2;Parent=MSTRG.2465
chr1	unknown	exon	26071141	26071247	.	+	.	ID=exon:MSTRG.2465.2:1;Parent=MSTRG.2465.2
chr1	unknown	exon	26072182	26072274	.	+	.	ID=exon:MSTRG.2465.2:2;Parent=MSTRG.2465.2
chr1	unknown	exon	26073026	26073623	.	+	.	ID=exon:MSTRG.2465.2:3;Parent=MSTRG.2465.2
chr1	unknown	gene	26071163	26073916	.	-	.	ID=MSTRG.2466
chr1	unknown	mRNA	26071163	26073916	.	-	.	ID=MSTRG.2466.1;Parent=MSTRG.2466
chr1	unknown	exon	26071163	26071247	.	-	.	ID=exon:MSTRG.2466.1:1;Parent=MSTRG.2466.1
chr1	unknown	exon	26072182	26072274	.	-	.	ID=exon:MSTRG.2466.1:2;Parent=MSTRG.2466.1
chr1	unknown	exon	26073026	26073291	.	-	.	ID=exon:MSTRG.2466.1:3;Parent=MSTRG.2466.1
chr1	unknown	exon	26073816	26073916	.	-	.	ID=exon:MSTRG.2466.1:4;Parent=MSTRG.2466.1
chr1	unknown	gene	26111208	26111725	.	-	.	ID=MSTRG.2475
chr1	unknown	mRNA	26111208	26111725	.	-	.	ID=MSTRG.2475.1;Parent=MSTRG.2475
chr1	unknown	exon	26111208	26111561	.	-	.	ID=exon:MSTRG.2475.1:1;Parent=MSTRG.2475.1
chr1	unknown	exon	26111619	26111725	.	-	.	ID=exon:MSTRG.2475.1:2;Parent=MSTRG.2475.1
chr1	unknown	gene	27406941	27411779	.	+	.	ID=MSTRG.2564
chr1	unknown	mRNA	27406941	27411779	.	+	.	ID=MSTRG.2564.1;Parent=MSTRG.2564
chr1	unknown	exon	27406941	27407092	.	+	.	ID=exon:MSTRG.2564.1:1;Parent=MSTRG.2564.1
chr1	unknown	exon	27411640	27411779	.	+	.	ID=exon:MSTRG.2564.1:2;Parent=MSTRG.2564.1
chr1	unknown	gene	28488928	28490494	.	-	.	ID=MSTRG.2632
chr1	unknown	mRNA	28488928	28490494	.	-	.	ID=MSTRG.2632.1;Parent=MSTRG.2632
chr1	unknown	exon	28488928	28490193	.	-	.	ID=exon:MSTRG.2632.1:1;Parent=MSTRG.2632.1
chr1	unknown	exon	28490311	28490494	.	-	.	ID=exon:MSTRG.2632.1:2;Parent=MSTRG.2632.1
chr1	unknown	gene	28640518	28644384	.	-	.	ID=MSTRG.2663
chr1	unknown	mRNA	28640518	28644384	.	-	.	ID=MSTRG.2663.1;Parent=MSTRG.2663
chr1	unknown	exon	28640518	28640690	.	-	.	ID=exon:MSTRG.2663.1:1;Parent=MSTRG.2663.1
chr1	unknown	exon	28643917	28644384	.	-	.	ID=exon:MSTRG.2663.1:2;Parent=MSTRG.2663.1
chr1	unknown	gene	28729303	28730903	.	+	.	ID=MSTRG.2670
chr1	unknown	mRNA	28729303	28730903	.	+	.	ID=MSTRG.2670.4;Parent=MSTRG.2670
chr1	unknown	exon	28729303	28729638	.	+	.	ID=exon:MSTRG.2670.4:1;Parent=MSTRG.2670.4
chr1	unknown	exon	28730866	28730903	.	+	.	ID=exon:MSTRG.2670.4:2;Parent=MSTRG.2670.4
chr1	unknown	gene	29220904	29225529	.	+	.	ID=MSTRG.2718
chr1	unknown	mRNA	29220904	29225529	.	+	.	ID=MSTRG.2718.1;Parent=MSTRG.2718
chr1	unknown	exon	29220904	29221706	.	+	.	ID=exon:MSTRG.2718.1:1;Parent=MSTRG.2718.1
chr1	unknown	exon	29224925	29225529	.	+	.	ID=exon:MSTRG.2718.1:2;Parent=MSTRG.2718.1
chr1	unknown	mRNA	29220904	29225529	.	+	.	ID=MSTRG.2718.2;Parent=MSTRG.2718
chr1	unknown	exon	29220904	29221706	.	+	.	ID=exon:MSTRG.2718.2:1;Parent=MSTRG.2718.2
chr1	unknown	exon	29222479	29222547	.	+	.	ID=exon:MSTRG.2718.2:2;Parent=MSTRG.2718.2
chr1	unknown	exon	29224925	29225529	.	+	.	ID=exon:MSTRG.2718.2:3;Parent=MSTRG.2718.2
chr1	unknown	gene	29221337	29225195	.	-	.	ID=MSTRG.2719
chr1	unknown	mRNA	29221337	29225195	.	-	.	ID=MSTRG.2719.1;Parent=MSTRG.2719
chr1	unknown	exon	29221337	29221706	.	-	.	ID=exon:MSTRG.2719.1:1;Parent=MSTRG.2719.1
chr1	unknown	exon	29224925	29225195	.	-	.	ID=exon:MSTRG.2719.1:2;Parent=MSTRG.2719.1
chr1	unknown	gene	29707504	29710294	.	-	.	ID=MSTRG.2767
chr1	unknown	mRNA	29707504	29710294	.	-	.	ID=MSTRG.2767.3;Parent=MSTRG.2767
chr1	unknown	exon	29707504	29707579	.	-	.	ID=exon:MSTRG.2767.3:1;Parent=MSTRG.2767.3
chr1	unknown	exon	29707645	29707832	.	-	.	ID=exon:MSTRG.2767.3:2;Parent=MSTRG.2767.3
chr1	unknown	exon	29709387	29710294	.	-	.	ID=exon:MSTRG.2767.3:3;Parent=MSTRG.2767.3
chr1	unknown	mRNA	29707508	29709911	.	-	.	ID=MSTRG.2767.7;Parent=MSTRG.2767
chr1	unknown	exon	29707508	29707579	.	-	.	ID=exon:MSTRG.2767.7:1;Parent=MSTRG.2767.7
chr1	unknown	exon	29707645	29707770	.	-	.	ID=exon:MSTRG.2767.7:2;Parent=MSTRG.2767.7
chr1	unknown	exon	29709387	29709911	.	-	.	ID=exon:MSTRG.2767.7:3;Parent=MSTRG.2767.7
chr1	unknown	gene	29844517	29846430	.	-	.	ID=MSTRG.2782
chr1	unknown	mRNA	29844517	29846430	.	-	.	ID=MSTRG.2782.1;Parent=MSTRG.2782
chr1	unknown	exon	29844517	29844641	.	-	.	ID=exon:MSTRG.2782.1:1;Parent=MSTRG.2782.1
chr1	unknown	exon	29846351	29846430	.	-	.	ID=exon:MSTRG.2782.1:2;Parent=MSTRG.2782.1
chr1	unknown	gene	29882979	29883389	.	+	.	ID=MSTRG.2786
chr1	unknown	mRNA	29882979	29883389	.	+	.	ID=MSTRG.2786.4;Parent=MSTRG.2786
chr1	unknown	exon	29882979	29883113	.	+	.	ID=exon:MSTRG.2786.4:1;Parent=MSTRG.2786.4
chr1	unknown	exon	29883299	29883389	.	+	.	ID=exon:MSTRG.2786.4:2;Parent=MSTRG.2786.4
chr1	unknown	gene	29883011	29906911	.	-	.	ID=MSTRG.2787
chr1	unknown	mRNA	29883011	29906911	.	-	.	ID=MSTRG.2787.2;Parent=MSTRG.2787
chr1	unknown	exon	29883011	29883113	.	-	.	ID=exon:MSTRG.2787.2:1;Parent=MSTRG.2787.2
chr1	unknown	exon	29884291	29884381	.	-	.	ID=exon:MSTRG.2787.2:2;Parent=MSTRG.2787.2
chr1	unknown	exon	29884472	29884552	.	-	.	ID=exon:MSTRG.2787.2:3;Parent=MSTRG.2787.2
chr1	unknown	exon	29906708	29906911	.	-	.	ID=exon:MSTRG.2787.2:4;Parent=MSTRG.2787.2
chr1	unknown	mRNA	29883011	29906911	.	-	.	ID=MSTRG.2787.1;Parent=MSTRG.2787
chr1	unknown	exon	29883011	29883113	.	-	.	ID=exon:MSTRG.2787.1:1;Parent=MSTRG.2787.1
chr1	unknown	exon	29884291	29884381	.	-	.	ID=exon:MSTRG.2787.1:2;Parent=MSTRG.2787.1
chr1	unknown	exon	29884472	29884552	.	-	.	ID=exon:MSTRG.2787.1:3;Parent=MSTRG.2787.1
chr1	unknown	exon	29906455	29906516	.	-	.	ID=exon:MSTRG.2787.1:4;Parent=MSTRG.2787.1
chr1	unknown	exon	29906708	29906911	.	-	.	ID=exon:MSTRG.2787.1:5;Parent=MSTRG.2787.1
chr1	unknown	gene	30136175	30139673	.	+	.	ID=MSTRG.2809
chr1	unknown	mRNA	30136175	30139643	.	+	.	ID=MSTRG.2809.3;Parent=MSTRG.2809
chr1	unknown	exon	30136175	30136844	.	+	.	ID=exon:MSTRG.2809.3:1;Parent=MSTRG.2809.3
chr1	unknown	exon	30139185	30139252	.	+	.	ID=exon:MSTRG.2809.3:2;Parent=MSTRG.2809.3
chr1	unknown	exon	30139368	30139643	.	+	.	ID=exon:MSTRG.2809.3:3;Parent=MSTRG.2809.3
chr1	unknown	mRNA	30136175	30139643	.	+	.	ID=MSTRG.2809.1;Parent=MSTRG.2809
chr1	unknown	exon	30136175	30136400	.	+	.	ID=exon:MSTRG.2809.1:1;Parent=MSTRG.2809.1
chr1	unknown	exon	30136511	30136844	.	+	.	ID=exon:MSTRG.2809.1:2;Parent=MSTRG.2809.1
chr1	unknown	exon	30139185	30139643	.	+	.	ID=exon:MSTRG.2809.1:3;Parent=MSTRG.2809.1
chr1	unknown	mRNA	30136175	30139643	.	+	.	ID=MSTRG.2809.2;Parent=MSTRG.2809
chr1	unknown	exon	30136175	30136844	.	+	.	ID=exon:MSTRG.2809.2:1;Parent=MSTRG.2809.2
chr1	unknown	exon	30139185	30139252	.	+	.	ID=exon:MSTRG.2809.2:2;Parent=MSTRG.2809.2
chr1	unknown	exon	30139370	30139643	.	+	.	ID=exon:MSTRG.2809.2:3;Parent=MSTRG.2809.2
chr1	unknown	mRNA	30136377	30139673	.	+	.	ID=MSTRG.2809.4;Parent=MSTRG.2809
chr1	unknown	exon	30136377	30136844	.	+	.	ID=exon:MSTRG.2809.4:1;Parent=MSTRG.2809.4
chr1	unknown	exon	30139185	30139673	.	+	.	ID=exon:MSTRG.2809.4:2;Parent=MSTRG.2809.4
chr1	unknown	mRNA	30136458	30139673	.	+	.	ID=MSTRG.2809.5;Parent=MSTRG.2809
chr1	unknown	exon	30136458	30136844	.	+	.	ID=exon:MSTRG.2809.5:1;Parent=MSTRG.2809.5
chr1	unknown	exon	30139185	30139252	.	+	.	ID=exon:MSTRG.2809.5:2;Parent=MSTRG.2809.5
chr1	unknown	exon	30139561	30139673	.	+	.	ID=exon:MSTRG.2809.5:3;Parent=MSTRG.2809.5
chr1	unknown	mRNA	30136476	30139625	.	+	.	ID=MSTRG.2809.6;Parent=MSTRG.2809
chr1	unknown	exon	30136476	30136837	.	+	.	ID=exon:MSTRG.2809.6:1;Parent=MSTRG.2809.6
chr1	unknown	exon	30139185	30139625	.	+	.	ID=exon:MSTRG.2809.6:2;Parent=MSTRG.2809.6
chr1	unknown	gene	30136217	30139845	.	-	.	ID=MSTRG.2810
chr1	unknown	mRNA	30136217	30139845	.	-	.	ID=MSTRG.2810.1;Parent=MSTRG.2810
chr1	unknown	exon	30136217	30136844	.	-	.	ID=exon:MSTRG.2810.1:1;Parent=MSTRG.2810.1
chr1	unknown	exon	30139185	30139845	.	-	.	ID=exon:MSTRG.2810.1:2;Parent=MSTRG.2810.1
chr1	unknown	mRNA	30136217	30139845	.	-	.	ID=MSTRG.2810.3;Parent=MSTRG.2810
chr1	unknown	exon	30136217	30136400	.	-	.	ID=exon:MSTRG.2810.3:1;Parent=MSTRG.2810.3
chr1	unknown	exon	30136511	30136844	.	-	.	ID=exon:MSTRG.2810.3:2;Parent=MSTRG.2810.3
chr1	unknown	exon	30139185	30139845	.	-	.	ID=exon:MSTRG.2810.3:3;Parent=MSTRG.2810.3
chr1	unknown	mRNA	30136246	30139664	.	-	.	ID=MSTRG.2810.4;Parent=MSTRG.2810
chr1	unknown	exon	30136246	30136844	.	-	.	ID=exon:MSTRG.2810.4:1;Parent=MSTRG.2810.4
chr1	unknown	exon	30139185	30139252	.	-	.	ID=exon:MSTRG.2810.4:2;Parent=MSTRG.2810.4
chr1	unknown	exon	30139561	30139664	.	-	.	ID=exon:MSTRG.2810.4:3;Parent=MSTRG.2810.4
chr1	unknown	gene	30634633	30635791	.	-	.	ID=MSTRG.2864
chr1	unknown	mRNA	30634633	30635791	.	-	.	ID=MSTRG.2864.1;Parent=MSTRG.2864
chr1	unknown	exon	30634633	30634812	.	-	.	ID=exon:MSTRG.2864.1:1;Parent=MSTRG.2864.1
chr1	unknown	exon	30634900	30635791	.	-	.	ID=exon:MSTRG.2864.1:2;Parent=MSTRG.2864.1
chr1	unknown	gene	31437521	31438534	.	+	.	ID=MSTRG.2975
chr1	unknown	mRNA	31437521	31438534	.	+	.	ID=MSTRG.2975.3;Parent=MSTRG.2975
chr1	unknown	exon	31437521	31438087	.	+	.	ID=exon:MSTRG.2975.3:1;Parent=MSTRG.2975.3
chr1	unknown	exon	31438164	31438534	.	+	.	ID=exon:MSTRG.2975.3:2;Parent=MSTRG.2975.3
chr1	unknown	gene	31568180	31568854	.	+	.	ID=MSTRG.2986
chr1	unknown	mRNA	31568180	31568854	.	+	.	ID=MSTRG.2986.5;Parent=MSTRG.2986
chr1	unknown	exon	31568180	31568210	.	+	.	ID=exon:MSTRG.2986.5:1;Parent=MSTRG.2986.5
chr1	unknown	exon	31568358	31568854	.	+	.	ID=exon:MSTRG.2986.5:2;Parent=MSTRG.2986.5
chr1	unknown	gene	31664258	31664928	.	+	.	ID=MSTRG.2993
chr1	unknown	mRNA	31664258	31664928	.	+	.	ID=MSTRG.2993.1;Parent=MSTRG.2993
chr1	unknown	exon	31664258	31664546	.	+	.	ID=exon:MSTRG.2993.1:1;Parent=MSTRG.2993.1
chr1	unknown	exon	31664749	31664928	.	+	.	ID=exon:MSTRG.2993.1:2;Parent=MSTRG.2993.1
chr1	unknown	gene	31710838	31716315	.	-	.	ID=MSTRG.3000
chr1	unknown	mRNA	31710838	31716315	.	-	.	ID=MSTRG.3000.1;Parent=MSTRG.3000
chr1	unknown	exon	31710838	31712295	.	-	.	ID=exon:MSTRG.3000.1:1;Parent=MSTRG.3000.1
chr1	unknown	exon	31716180	31716315	.	-	.	ID=exon:MSTRG.3000.1:2;Parent=MSTRG.3000.1
chr1	unknown	gene	31728957	31729257	.	+	.	ID=MSTRG.3003
chr1	unknown	mRNA	31728957	31729257	.	+	.	ID=MSTRG.3003.1;Parent=MSTRG.3003
chr1	unknown	exon	31728957	31729060	.	+	.	ID=exon:MSTRG.3003.1:1;Parent=MSTRG.3003.1
chr1	unknown	exon	31729134	31729257	.	+	.	ID=exon:MSTRG.3003.1:2;Parent=MSTRG.3003.1
chr1	unknown	gene	31741018	31741913	.	+	.	ID=MSTRG.3004
chr1	unknown	mRNA	31741018	31741913	.	+	.	ID=MSTRG.3004.3;Parent=MSTRG.3004
chr1	unknown	exon	31741018	31741298	.	+	.	ID=exon:MSTRG.3004.3:1;Parent=MSTRG.3004.3
chr1	unknown	exon	31741629	31741913	.	+	.	ID=exon:MSTRG.3004.3:2;Parent=MSTRG.3004.3
chr1	unknown	gene	31800394	31825251	.	-	.	ID=MSTRG.3015
chr1	unknown	mRNA	31800394	31824544	.	-	.	ID=MSTRG.3015.1;Parent=MSTRG.3015
chr1	unknown	exon	31800394	31800466	.	-	.	ID=exon:MSTRG.3015.1:1;Parent=MSTRG.3015.1
chr1	unknown	exon	31814585	31814691	.	-	.	ID=exon:MSTRG.3015.1:2;Parent=MSTRG.3015.1
chr1	unknown	exon	31824504	31824544	.	-	.	ID=exon:MSTRG.3015.1:3;Parent=MSTRG.3015.1
chr1	unknown	mRNA	31801379	31825152	.	-	.	ID=MSTRG.3015.2;Parent=MSTRG.3015
chr1	unknown	exon	31801379	31801436	.	-	.	ID=exon:MSTRG.3015.2:1;Parent=MSTRG.3015.2
chr1	unknown	exon	31814585	31814691	.	-	.	ID=exon:MSTRG.3015.2:2;Parent=MSTRG.3015.2
chr1	unknown	exon	31824504	31824590	.	-	.	ID=exon:MSTRG.3015.2:3;Parent=MSTRG.3015.2
chr1	unknown	exon	31825062	31825152	.	-	.	ID=exon:MSTRG.3015.2:4;Parent=MSTRG.3015.2
chr1	unknown	mRNA	31813091	31825251	.	-	.	ID=MSTRG.3015.3;Parent=MSTRG.3015
chr1	unknown	exon	31813091	31813458	.	-	.	ID=exon:MSTRG.3015.3:1;Parent=MSTRG.3015.3
chr1	unknown	exon	31814585	31814691	.	-	.	ID=exon:MSTRG.3015.3:2;Parent=MSTRG.3015.3
chr1	unknown	exon	31824504	31824590	.	-	.	ID=exon:MSTRG.3015.3:3;Parent=MSTRG.3015.3
chr1	unknown	exon	31825062	31825251	.	-	.	ID=exon:MSTRG.3015.3:4;Parent=MSTRG.3015.3
chr1	unknown	gene	31859725	31861173	.	+	.	ID=MSTRG.3030
chr1	unknown	mRNA	31859725	31861173	.	+	.	ID=MSTRG.3030.2;Parent=MSTRG.3030
chr1	unknown	exon	31859725	31860125	.	+	.	ID=exon:MSTRG.3030.2:1;Parent=MSTRG.3030.2
chr1	unknown	exon	31860724	31861173	.	+	.	ID=exon:MSTRG.3030.2:2;Parent=MSTRG.3030.2
chr1	unknown	gene	32083069	32090107	.	-	.	ID=MSTRG.3043
chr1	unknown	mRNA	32083069	32090107	.	-	.	ID=MSTRG.3043.1;Parent=MSTRG.3043
chr1	unknown	exon	32083069	32083273	.	-	.	ID=exon:MSTRG.3043.1:1;Parent=MSTRG.3043.1
chr1	unknown	exon	32090053	32090107	.	-	.	ID=exon:MSTRG.3043.1:2;Parent=MSTRG.3043.1
chr1	unknown	gene	32879025	32880541	.	-	.	ID=MSTRG.3113
chr1	unknown	mRNA	32879025	32880541	.	-	.	ID=MSTRG.3113.1;Parent=MSTRG.3113
chr1	unknown	exon	32879025	32879700	.	-	.	ID=exon:MSTRG.3113.1:1;Parent=MSTRG.3113.1
chr1	unknown	exon	32880142	32880332	.	-	.	ID=exon:MSTRG.3113.1:2;Parent=MSTRG.3113.1
chr1	unknown	exon	32880437	32880541	.	-	.	ID=exon:MSTRG.3113.1:3;Parent=MSTRG.3113.1
chr1	unknown	gene	33480855	33482780	.	-	.	ID=MSTRG.3162
chr1	unknown	mRNA	33480855	33482780	.	-	.	ID=MSTRG.3162.3;Parent=MSTRG.3162
chr1	unknown	exon	33480855	33480999	.	-	.	ID=exon:MSTRG.3162.3:1;Parent=MSTRG.3162.3
chr1	unknown	exon	33482016	33482548	.	-	.	ID=exon:MSTRG.3162.3:2;Parent=MSTRG.3162.3
chr1	unknown	exon	33482643	33482780	.	-	.	ID=exon:MSTRG.3162.3:3;Parent=MSTRG.3162.3
chr1	unknown	gene	33534681	33536915	.	-	.	ID=MSTRG.3164
chr1	unknown	mRNA	33534681	33536915	.	-	.	ID=MSTRG.3164.2;Parent=MSTRG.3164
chr1	unknown	exon	33534681	33534810	.	-	.	ID=exon:MSTRG.3164.2:1;Parent=MSTRG.3164.2
chr1	unknown	exon	33535744	33536915	.	-	.	ID=exon:MSTRG.3164.2:2;Parent=MSTRG.3164.2
chr1	unknown	gene	33902924	33904936	.	+	.	ID=MSTRG.3196
chr1	unknown	mRNA	33902924	33904936	.	+	.	ID=MSTRG.3196.1;Parent=MSTRG.3196
chr1	unknown	exon	33902924	33903083	.	+	.	ID=exon:MSTRG.3196.1:1;Parent=MSTRG.3196.1
chr1	unknown	exon	33904078	33904243	.	+	.	ID=exon:MSTRG.3196.1:2;Parent=MSTRG.3196.1
chr1	unknown	exon	33904395	33904936	.	+	.	ID=exon:MSTRG.3196.1:3;Parent=MSTRG.3196.1
chr1	unknown	gene	33911498	33911878	.	-	.	ID=MSTRG.3201
chr1	unknown	mRNA	33911498	33911878	.	-	.	ID=MSTRG.3201.1;Parent=MSTRG.3201
chr1	unknown	exon	33911498	33911674	.	-	.	ID=exon:MSTRG.3201.1:1;Parent=MSTRG.3201.1
chr1	unknown	exon	33911779	33911878	.	-	.	ID=exon:MSTRG.3201.1:2;Parent=MSTRG.3201.1
chr1	unknown	gene	34167868	34168670	.	+	.	ID=MSTRG.3230
chr1	unknown	mRNA	34167868	34168670	.	+	.	ID=MSTRG.3230.1;Parent=MSTRG.3230
chr1	unknown	exon	34167868	34168111	.	+	.	ID=exon:MSTRG.3230.1:1;Parent=MSTRG.3230.1
chr1	unknown	exon	34168310	34168670	.	+	.	ID=exon:MSTRG.3230.1:2;Parent=MSTRG.3230.1
chr1	unknown	gene	34666191	34684819	.	+	.	ID=MSTRG.3282
chr1	unknown	mRNA	34666191	34684819	.	+	.	ID=MSTRG.3282.1;Parent=MSTRG.3282
chr1	unknown	exon	34666191	34666595	.	+	.	ID=exon:MSTRG.3282.1:1;Parent=MSTRG.3282.1
chr1	unknown	exon	34683966	34684819	.	+	.	ID=exon:MSTRG.3282.1:2;Parent=MSTRG.3282.1
chr1	unknown	gene	34831622	34840035	.	+	.	ID=MSTRG.3307
chr1	unknown	mRNA	34831622	34839667	.	+	.	ID=MSTRG.3307.2;Parent=MSTRG.3307
chr1	unknown	exon	34831622	34831838	.	+	.	ID=exon:MSTRG.3307.2:1;Parent=MSTRG.3307.2
chr1	unknown	exon	34831917	34832272	.	+	.	ID=exon:MSTRG.3307.2:2;Parent=MSTRG.3307.2
chr1	unknown	exon	34838931	34838960	.	+	.	ID=exon:MSTRG.3307.2:3;Parent=MSTRG.3307.2
chr1	unknown	exon	34839079	34839667	.	+	.	ID=exon:MSTRG.3307.2:4;Parent=MSTRG.3307.2
chr1	unknown	mRNA	34831644	34840035	.	+	.	ID=MSTRG.3307.3;Parent=MSTRG.3307
chr1	unknown	exon	34831644	34832272	.	+	.	ID=exon:MSTRG.3307.3:1;Parent=MSTRG.3307.3
chr1	unknown	exon	34838931	34838960	.	+	.	ID=exon:MSTRG.3307.3:2;Parent=MSTRG.3307.3
chr1	unknown	exon	34839079	34840035	.	+	.	ID=exon:MSTRG.3307.3:3;Parent=MSTRG.3307.3
chr1	unknown	gene	35667554	35668501	.	-	.	ID=MSTRG.3443
chr1	unknown	mRNA	35667554	35668501	.	-	.	ID=MSTRG.3443.3;Parent=MSTRG.3443
chr1	unknown	exon	35667554	35667635	.	-	.	ID=exon:MSTRG.3443.3:1;Parent=MSTRG.3443.3
chr1	unknown	exon	35667714	35667805	.	-	.	ID=exon:MSTRG.3443.3:2;Parent=MSTRG.3443.3
chr1	unknown	exon	35668129	35668501	.	-	.	ID=exon:MSTRG.3443.3:3;Parent=MSTRG.3443.3
chr1	unknown	gene	35958012	35963307	.	-	.	ID=MSTRG.3479
chr1	unknown	mRNA	35958012	35963307	.	-	.	ID=MSTRG.3479.1;Parent=MSTRG.3479
chr1	unknown	exon	35958012	35958087	.	-	.	ID=exon:MSTRG.3479.1:1;Parent=MSTRG.3479.1
chr1	unknown	exon	35962521	35963307	.	-	.	ID=exon:MSTRG.3479.1:2;Parent=MSTRG.3479.1
chr1	unknown	gene	36104354	36107648	.	-	.	ID=MSTRG.3495
chr1	unknown	mRNA	36104354	36107648	.	-	.	ID=MSTRG.3495.3;Parent=MSTRG.3495
chr1	unknown	exon	36104354	36107310	.	-	.	ID=exon:MSTRG.3495.3:1;Parent=MSTRG.3495.3
chr1	unknown	exon	36107454	36107648	.	-	.	ID=exon:MSTRG.3495.3:2;Parent=MSTRG.3495.3
chr1	unknown	gene	36368416	36368793	.	+	.	ID=MSTRG.3527
chr1	unknown	mRNA	36368416	36368793	.	+	.	ID=MSTRG.3527.1;Parent=MSTRG.3527
chr1	unknown	exon	36368416	36368452	.	+	.	ID=exon:MSTRG.3527.1:1;Parent=MSTRG.3527.1
chr1	unknown	exon	36368625	36368793	.	+	.	ID=exon:MSTRG.3527.1:2;Parent=MSTRG.3527.1
chr1	unknown	gene	36830957	36831540	.	+	.	ID=MSTRG.3571
chr1	unknown	mRNA	36830957	36831540	.	+	.	ID=MSTRG.3571.1;Parent=MSTRG.3571
chr1	unknown	exon	36830957	36831158	.	+	.	ID=exon:MSTRG.3571.1:1;Parent=MSTRG.3571.1
chr1	unknown	exon	36831266	36831540	.	+	.	ID=exon:MSTRG.3571.1:2;Parent=MSTRG.3571.1
chr1	unknown	gene	36892774	36893707	.	-	.	ID=MSTRG.3577
chr1	unknown	mRNA	36892774	36893707	.	-	.	ID=MSTRG.3577.1;Parent=MSTRG.3577
chr1	unknown	exon	36892774	36892942	.	-	.	ID=exon:MSTRG.3577.1:1;Parent=MSTRG.3577.1
chr1	unknown	exon	36893475	36893707	.	-	.	ID=exon:MSTRG.3577.1:2;Parent=MSTRG.3577.1
chr1	unknown	gene	36966916	36967851	.	+	.	ID=MSTRG.3589
chr1	unknown	mRNA	36966916	36967851	.	+	.	ID=MSTRG.3589.1;Parent=MSTRG.3589
chr1	unknown	exon	36966916	36967043	.	+	.	ID=exon:MSTRG.3589.1:1;Parent=MSTRG.3589.1
chr1	unknown	exon	36967536	36967851	.	+	.	ID=exon:MSTRG.3589.1:2;Parent=MSTRG.3589.1
chr1	unknown	gene	37494979	37497127	.	-	.	ID=MSTRG.3642
chr1	unknown	mRNA	37494979	37497127	.	-	.	ID=MSTRG.3642.4;Parent=MSTRG.3642
chr1	unknown	exon	37494979	37496389	.	-	.	ID=exon:MSTRG.3642.4:1;Parent=MSTRG.3642.4
chr1	unknown	exon	37497004	37497127	.	-	.	ID=exon:MSTRG.3642.4:2;Parent=MSTRG.3642.4
chr1	unknown	gene	37648908	37649919	.	-	.	ID=MSTRG.3657
chr1	unknown	mRNA	37648908	37649919	.	-	.	ID=MSTRG.3657.2;Parent=MSTRG.3657
chr1	unknown	exon	37648908	37649277	.	-	.	ID=exon:MSTRG.3657.2:1;Parent=MSTRG.3657.2
chr1	unknown	exon	37649377	37649919	.	-	.	ID=exon:MSTRG.3657.2:2;Parent=MSTRG.3657.2
chr1	unknown	gene	37680949	37682095	.	-	.	ID=MSTRG.3662
chr1	unknown	mRNA	37680949	37682095	.	-	.	ID=MSTRG.3662.5;Parent=MSTRG.3662
chr1	unknown	exon	37680949	37681664	.	-	.	ID=exon:MSTRG.3662.5:1;Parent=MSTRG.3662.5
chr1	unknown	exon	37681809	37682095	.	-	.	ID=exon:MSTRG.3662.5:2;Parent=MSTRG.3662.5
chr1	unknown	gene	37684690	37685268	.	-	.	ID=MSTRG.3664
chr1	unknown	mRNA	37684690	37685268	.	-	.	ID=MSTRG.3664.1;Parent=MSTRG.3664
chr1	unknown	exon	37684690	37684897	.	-	.	ID=exon:MSTRG.3664.1:1;Parent=MSTRG.3664.1
chr1	unknown	exon	37685019	37685268	.	-	.	ID=exon:MSTRG.3664.1:2;Parent=MSTRG.3664.1
chr1	unknown	gene	38038879	38039276	.	-	.	ID=MSTRG.3707
chr1	unknown	mRNA	38038879	38039276	.	-	.	ID=MSTRG.3707.1;Parent=MSTRG.3707
chr1	unknown	exon	38038879	38039038	.	-	.	ID=exon:MSTRG.3707.1:1;Parent=MSTRG.3707.1
chr1	unknown	exon	38039131	38039276	.	-	.	ID=exon:MSTRG.3707.1:2;Parent=MSTRG.3707.1
chr1	unknown	gene	38169359	38171016	.	+	.	ID=MSTRG.3722
chr1	unknown	mRNA	38169359	38171016	.	+	.	ID=MSTRG.3722.1;Parent=MSTRG.3722
chr1	unknown	exon	38169359	38169494	.	+	.	ID=exon:MSTRG.3722.1:1;Parent=MSTRG.3722.1
chr1	unknown	exon	38170348	38171016	.	+	.	ID=exon:MSTRG.3722.1:2;Parent=MSTRG.3722.1
chr1	unknown	gene	38256358	38264913	.	-	.	ID=MSTRG.3730
chr1	unknown	mRNA	38256358	38264913	.	-	.	ID=MSTRG.3730.2;Parent=MSTRG.3730
chr1	unknown	exon	38256358	38256657	.	-	.	ID=exon:MSTRG.3730.2:1;Parent=MSTRG.3730.2
chr1	unknown	exon	38264544	38264913	.	-	.	ID=exon:MSTRG.3730.2:2;Parent=MSTRG.3730.2
chr1	unknown	gene	38303591	38308543	.	+	.	ID=MSTRG.3742
chr1	unknown	mRNA	38303591	38308543	.	+	.	ID=MSTRG.3742.1;Parent=MSTRG.3742
chr1	unknown	exon	38303591	38303623	.	+	.	ID=exon:MSTRG.3742.1:1;Parent=MSTRG.3742.1
chr1	unknown	exon	38308357	38308543	.	+	.	ID=exon:MSTRG.3742.1:2;Parent=MSTRG.3742.1
chr1	unknown	gene	39170748	39171667	.	+	.	ID=MSTRG.3821
chr1	unknown	mRNA	39170748	39171653	.	+	.	ID=MSTRG.3821.2;Parent=MSTRG.3821
chr1	unknown	exon	39170748	39171054	.	+	.	ID=exon:MSTRG.3821.2:1;Parent=MSTRG.3821.2
chr1	unknown	exon	39171215	39171338	.	+	.	ID=exon:MSTRG.3821.2:2;Parent=MSTRG.3821.2
chr1	unknown	exon	39171542	39171653	.	+	.	ID=exon:MSTRG.3821.2:3;Parent=MSTRG.3821.2
chr1	unknown	mRNA	39170748	39171667	.	+	.	ID=MSTRG.3821.1;Parent=MSTRG.3821
chr1	unknown	exon	39170748	39171054	.	+	.	ID=exon:MSTRG.3821.1:1;Parent=MSTRG.3821.1
chr1	unknown	exon	39171215	39171334	.	+	.	ID=exon:MSTRG.3821.1:2;Parent=MSTRG.3821.1
chr1	unknown	exon	39171488	39171667	.	+	.	ID=exon:MSTRG.3821.1:3;Parent=MSTRG.3821.1
chr1	unknown	gene	39336993	39338651	.	+	.	ID=MSTRG.3835
chr1	unknown	mRNA	39336993	39338651	.	+	.	ID=MSTRG.3835.1;Parent=MSTRG.3835
chr1	unknown	exon	39336993	39337357	.	+	.	ID=exon:MSTRG.3835.1:1;Parent=MSTRG.3835.1
chr1	unknown	exon	39338532	39338651	.	+	.	ID=exon:MSTRG.3835.1:2;Parent=MSTRG.3835.1
chr1	unknown	gene	39497443	39498253	.	-	.	ID=MSTRG.3849
chr1	unknown	mRNA	39497443	39498253	.	-	.	ID=MSTRG.3849.1;Parent=MSTRG.3849
chr1	unknown	exon	39497443	39497486	.	-	.	ID=exon:MSTRG.3849.1:1;Parent=MSTRG.3849.1
chr1	unknown	exon	39498077	39498253	.	-	.	ID=exon:MSTRG.3849.1:2;Parent=MSTRG.3849.1
chr1	unknown	gene	39514680	39515426	.	-	.	ID=MSTRG.3853
chr1	unknown	mRNA	39514680	39515426	.	-	.	ID=MSTRG.3853.2;Parent=MSTRG.3853
chr1	unknown	exon	39514680	39514929	.	-	.	ID=exon:MSTRG.3853.2:1;Parent=MSTRG.3853.2
chr1	unknown	exon	39515043	39515426	.	-	.	ID=exon:MSTRG.3853.2:2;Parent=MSTRG.3853.2
chr1	unknown	gene	39568107	39568622	.	-	.	ID=MSTRG.3862
chr1	unknown	mRNA	39568107	39568622	.	-	.	ID=MSTRG.3862.2;Parent=MSTRG.3862
chr1	unknown	exon	39568107	39568272	.	-	.	ID=exon:MSTRG.3862.2:1;Parent=MSTRG.3862.2
chr1	unknown	exon	39568583	39568622	.	-	.	ID=exon:MSTRG.3862.2:2;Parent=MSTRG.3862.2
chr1	unknown	gene	39641117	39662677	.	-	.	ID=MSTRG.3869
chr1	unknown	mRNA	39641117	39662677	.	-	.	ID=MSTRG.3869.3;Parent=MSTRG.3869
chr1	unknown	exon	39641117	39641423	.	-	.	ID=exon:MSTRG.3869.3:1;Parent=MSTRG.3869.3
chr1	unknown	exon	39662493	39662677	.	-	.	ID=exon:MSTRG.3869.3:2;Parent=MSTRG.3869.3
chr1	unknown	gene	39778270	39779417	.	+	.	ID=MSTRG.3882
chr1	unknown	mRNA	39778270	39779417	.	+	.	ID=MSTRG.3882.1;Parent=MSTRG.3882
chr1	unknown	exon	39778270	39779236	.	+	.	ID=exon:MSTRG.3882.1:1;Parent=MSTRG.3882.1
chr1	unknown	exon	39779350	39779417	.	+	.	ID=exon:MSTRG.3882.1:2;Parent=MSTRG.3882.1
chr1	unknown	gene	40413491	40415068	.	+	.	ID=MSTRG.3935
chr1	unknown	mRNA	40413491	40415068	.	+	.	ID=MSTRG.3935.1;Parent=MSTRG.3935
chr1	unknown	exon	40413491	40414903	.	+	.	ID=exon:MSTRG.3935.1:1;Parent=MSTRG.3935.1
chr1	unknown	exon	40414931	40415068	.	+	.	ID=exon:MSTRG.3935.1:2;Parent=MSTRG.3935.1
chr1	unknown	gene	41727064	41731880	.	+	.	ID=MSTRG.4114
chr1	unknown	mRNA	41727064	41731880	.	+	.	ID=MSTRG.4114.1;Parent=MSTRG.4114
chr1	unknown	exon	41727064	41727240	.	+	.	ID=exon:MSTRG.4114.1:1;Parent=MSTRG.4114.1
chr1	unknown	exon	41729897	41730443	.	+	.	ID=exon:MSTRG.4114.1:2;Parent=MSTRG.4114.1
chr1	unknown	exon	41731290	41731880	.	+	.	ID=exon:MSTRG.4114.1:3;Parent=MSTRG.4114.1
chr1	unknown	gene	42223884	42240911	.	+	.	ID=MSTRG.4153
chr1	unknown	mRNA	42223884	42240911	.	+	.	ID=MSTRG.4153.1;Parent=MSTRG.4153
chr1	unknown	exon	42223884	42224261	.	+	.	ID=exon:MSTRG.4153.1:1;Parent=MSTRG.4153.1
chr1	unknown	exon	42224414	42224483	.	+	.	ID=exon:MSTRG.4153.1:2;Parent=MSTRG.4153.1
chr1	unknown	exon	42240052	42240911	.	+	.	ID=exon:MSTRG.4153.1:3;Parent=MSTRG.4153.1
chr1	unknown	gene	42224078	42240323	.	-	.	ID=MSTRG.4154
chr1	unknown	mRNA	42224078	42240323	.	-	.	ID=MSTRG.4154.1;Parent=MSTRG.4154
chr1	unknown	exon	42224078	42224261	.	-	.	ID=exon:MSTRG.4154.1:1;Parent=MSTRG.4154.1
chr1	unknown	exon	42224414	42224483	.	-	.	ID=exon:MSTRG.4154.1:2;Parent=MSTRG.4154.1
chr1	unknown	exon	42240052	42240323	.	-	.	ID=exon:MSTRG.4154.1:3;Parent=MSTRG.4154.1
chr1	unknown	gene	42241690	42243702	.	-	.	ID=MSTRG.4156
chr1	unknown	mRNA	42241690	42243702	.	-	.	ID=MSTRG.4156.1;Parent=MSTRG.4156
chr1	unknown	exon	42241690	42242446	.	-	.	ID=exon:MSTRG.4156.1:1;Parent=MSTRG.4156.1
chr1	unknown	exon	42242523	42243702	.	-	.	ID=exon:MSTRG.4156.1:2;Parent=MSTRG.4156.1
chr1	unknown	gene	43181233	43181632	.	-	.	ID=MSTRG.4242
chr1	unknown	mRNA	43181233	43181632	.	-	.	ID=MSTRG.4242.1;Parent=MSTRG.4242
chr1	unknown	exon	43181233	43181454	.	-	.	ID=exon:MSTRG.4242.1:1;Parent=MSTRG.4242.1
chr1	unknown	exon	43181600	43181632	.	-	.	ID=exon:MSTRG.4242.1:2;Parent=MSTRG.4242.1
chr1	unknown	gene	44207748	44210476	.	-	.	ID=MSTRG.4337
chr1	unknown	mRNA	44207748	44210476	.	-	.	ID=MSTRG.4337.1;Parent=MSTRG.4337
chr1	unknown	exon	44207748	44207814	.	-	.	ID=exon:MSTRG.4337.1:1;Parent=MSTRG.4337.1
chr1	unknown	exon	44210119	44210476	.	-	.	ID=exon:MSTRG.4337.1:2;Parent=MSTRG.4337.1
chr1	unknown	gene	44430384	44438682	.	-	.	ID=MSTRG.4371
chr1	unknown	mRNA	44430384	44438682	.	-	.	ID=MSTRG.4371.1;Parent=MSTRG.4371
chr1	unknown	exon	44430384	44430515	.	-	.	ID=exon:MSTRG.4371.1:1;Parent=MSTRG.4371.1
chr1	unknown	exon	44438176	44438682	.	-	.	ID=exon:MSTRG.4371.1:2;Parent=MSTRG.4371.1
chr1	unknown	gene	44498323	44503005	.	+	.	ID=MSTRG.4375
chr1	unknown	mRNA	44498323	44503005	.	+	.	ID=MSTRG.4375.1;Parent=MSTRG.4375
chr1	unknown	exon	44498323	44498565	.	+	.	ID=exon:MSTRG.4375.1:1;Parent=MSTRG.4375.1
chr1	unknown	exon	44502968	44503005	.	+	.	ID=exon:MSTRG.4375.1:2;Parent=MSTRG.4375.1
chr1	unknown	gene	44820138	44820391	.	+	.	ID=MSTRG.4414
chr1	unknown	mRNA	44820138	44820391	.	+	.	ID=MSTRG.4414.1;Parent=MSTRG.4414
chr1	unknown	exon	44820138	44820226	.	+	.	ID=exon:MSTRG.4414.1:1;Parent=MSTRG.4414.1
chr1	unknown	exon	44820254	44820391	.	+	.	ID=exon:MSTRG.4414.1:2;Parent=MSTRG.4414.1
chr1	unknown	gene	44918589	44924993	.	+	.	ID=MSTRG.4424
chr1	unknown	mRNA	44918589	44924993	.	+	.	ID=MSTRG.4424.3;Parent=MSTRG.4424
chr1	unknown	exon	44918589	44919262	.	+	.	ID=exon:MSTRG.4424.3:1;Parent=MSTRG.4424.3
chr1	unknown	exon	44924871	44924993	.	+	.	ID=exon:MSTRG.4424.3:2;Parent=MSTRG.4424.3
chr1	unknown	gene	45245940	45246893	.	-	.	ID=MSTRG.4458
chr1	unknown	mRNA	45245940	45246893	.	-	.	ID=MSTRG.4458.2;Parent=MSTRG.4458
chr1	unknown	exon	45245940	45246450	.	-	.	ID=exon:MSTRG.4458.2:1;Parent=MSTRG.4458.2
chr1	unknown	exon	45246740	45246893	.	-	.	ID=exon:MSTRG.4458.2:2;Parent=MSTRG.4458.2
chr1	unknown	gene	46232222	46233499	.	-	.	ID=MSTRG.4571
chr1	unknown	mRNA	46232222	46233499	.	-	.	ID=MSTRG.4571.2;Parent=MSTRG.4571
chr1	unknown	exon	46232222	46232525	.	-	.	ID=exon:MSTRG.4571.2:1;Parent=MSTRG.4571.2
chr1	unknown	exon	46233026	46233499	.	-	.	ID=exon:MSTRG.4571.2:2;Parent=MSTRG.4571.2
chr1	unknown	gene	46328220	46328628	.	-	.	ID=MSTRG.4581
chr1	unknown	mRNA	46328220	46328628	.	-	.	ID=MSTRG.4581.1;Parent=MSTRG.4581
chr1	unknown	exon	46328220	46328334	.	-	.	ID=exon:MSTRG.4581.1:1;Parent=MSTRG.4581.1
chr1	unknown	exon	46328494	46328628	.	-	.	ID=exon:MSTRG.4581.1:2;Parent=MSTRG.4581.1
chr1	unknown	gene	46424368	46428839	.	-	.	ID=MSTRG.4598
chr1	unknown	mRNA	46424368	46428839	.	-	.	ID=MSTRG.4598.2;Parent=MSTRG.4598
chr1	unknown	exon	46424368	46424577	.	-	.	ID=exon:MSTRG.4598.2:1;Parent=MSTRG.4598.2
chr1	unknown	exon	46428329	46428382	.	-	.	ID=exon:MSTRG.4598.2:2;Parent=MSTRG.4598.2
chr1	unknown	exon	46428546	46428839	.	-	.	ID=exon:MSTRG.4598.2:3;Parent=MSTRG.4598.2
chr1	unknown	gene	46832689	46833280	.	+	.	ID=MSTRG.4638
chr1	unknown	mRNA	46832689	46833280	.	+	.	ID=MSTRG.4638.1;Parent=MSTRG.4638
chr1	unknown	exon	46832689	46832938	.	+	.	ID=exon:MSTRG.4638.1:1;Parent=MSTRG.4638.1
chr1	unknown	exon	46832996	46833280	.	+	.	ID=exon:MSTRG.4638.1:2;Parent=MSTRG.4638.1
chr1	unknown	gene	46849978	46852314	.	-	.	ID=MSTRG.4646
chr1	unknown	mRNA	46849978	46852314	.	-	.	ID=MSTRG.4646.1;Parent=MSTRG.4646
chr1	unknown	exon	46849978	46851841	.	-	.	ID=exon:MSTRG.4646.1:1;Parent=MSTRG.4646.1
chr1	unknown	exon	46852013	46852314	.	-	.	ID=exon:MSTRG.4646.1:2;Parent=MSTRG.4646.1
chr1	unknown	gene	47393129	47395294	.	+	.	ID=MSTRG.4697
chr1	unknown	mRNA	47393129	47395294	.	+	.	ID=MSTRG.4697.2;Parent=MSTRG.4697
chr1	unknown	exon	47393129	47393162	.	+	.	ID=exon:MSTRG.4697.2:1;Parent=MSTRG.4697.2
chr1	unknown	exon	47395035	47395294	.	+	.	ID=exon:MSTRG.4697.2:2;Parent=MSTRG.4697.2
chr1	unknown	gene	47491508	47492576	.	+	.	ID=MSTRG.4712
chr1	unknown	mRNA	47491508	47492576	.	+	.	ID=MSTRG.4712.1;Parent=MSTRG.4712
chr1	unknown	exon	47491508	47491795	.	+	.	ID=exon:MSTRG.4712.1:1;Parent=MSTRG.4712.1
chr1	unknown	exon	47491977	47492576	.	+	.	ID=exon:MSTRG.4712.1:2;Parent=MSTRG.4712.1
chr1	unknown	gene	48131471	48147197	.	-	.	ID=MSTRG.4795
chr1	unknown	mRNA	48131471	48147197	.	-	.	ID=MSTRG.4795.1;Parent=MSTRG.4795
chr1	unknown	exon	48131471	48131549	.	-	.	ID=exon:MSTRG.4795.1:1;Parent=MSTRG.4795.1
chr1	unknown	exon	48146935	48147197	.	-	.	ID=exon:MSTRG.4795.1:2;Parent=MSTRG.4795.1
chr1	unknown	gene	48293895	48295845	.	+	.	ID=MSTRG.4804
chr1	unknown	mRNA	48293895	48295845	.	+	.	ID=MSTRG.4804.1;Parent=MSTRG.4804
chr1	unknown	exon	48293895	48294006	.	+	.	ID=exon:MSTRG.4804.1:1;Parent=MSTRG.4804.1
chr1	unknown	exon	48294149	48294289	.	+	.	ID=exon:MSTRG.4804.1:2;Parent=MSTRG.4804.1
chr1	unknown	exon	48295133	48295560	.	+	.	ID=exon:MSTRG.4804.1:3;Parent=MSTRG.4804.1
chr1	unknown	exon	48295793	48295845	.	+	.	ID=exon:MSTRG.4804.1:4;Parent=MSTRG.4804.1
chr1	unknown	gene	48957877	48958887	.	+	.	ID=MSTRG.4860
chr1	unknown	mRNA	48957877	48958887	.	+	.	ID=MSTRG.4860.1;Parent=MSTRG.4860
chr1	unknown	exon	48957877	48957938	.	+	.	ID=exon:MSTRG.4860.1:1;Parent=MSTRG.4860.1
chr1	unknown	exon	48958042	48958887	.	+	.	ID=exon:MSTRG.4860.1:2;Parent=MSTRG.4860.1
chr1	unknown	gene	48989343	48989801	.	+	.	ID=MSTRG.4868
chr1	unknown	mRNA	48989343	48989801	.	+	.	ID=MSTRG.4868.1;Parent=MSTRG.4868
chr1	unknown	exon	48989343	48989466	.	+	.	ID=exon:MSTRG.4868.1:1;Parent=MSTRG.4868.1
chr1	unknown	exon	48989546	48989801	.	+	.	ID=exon:MSTRG.4868.1:2;Parent=MSTRG.4868.1
chr1	unknown	gene	49029353	49033916	.	-	.	ID=MSTRG.4871
chr1	unknown	mRNA	49029353	49033916	.	-	.	ID=MSTRG.4871.3;Parent=MSTRG.4871
chr1	unknown	exon	49029353	49029460	.	-	.	ID=exon:MSTRG.4871.3:1;Parent=MSTRG.4871.3
chr1	unknown	exon	49033552	49033916	.	-	.	ID=exon:MSTRG.4871.3:2;Parent=MSTRG.4871.3
chr1	unknown	gene	49198888	49306560	.	-	.	ID=MSTRG.4896
chr1	unknown	mRNA	49198888	49306560	.	-	.	ID=MSTRG.4896.1;Parent=MSTRG.4896
chr1	unknown	exon	49198888	49198928	.	-	.	ID=exon:MSTRG.4896.1:1;Parent=MSTRG.4896.1
chr1	unknown	exon	49200167	49200342	.	-	.	ID=exon:MSTRG.4896.1:2;Parent=MSTRG.4896.1
chr1	unknown	exon	49306528	49306560	.	-	.	ID=exon:MSTRG.4896.1:3;Parent=MSTRG.4896.1
chr1	unknown	mRNA	49198895	49304304	.	-	.	ID=MSTRG.4896.2;Parent=MSTRG.4896
chr1	unknown	exon	49198895	49198928	.	-	.	ID=exon:MSTRG.4896.2:1;Parent=MSTRG.4896.2
chr1	unknown	exon	49200167	49200342	.	-	.	ID=exon:MSTRG.4896.2:2;Parent=MSTRG.4896.2
chr1	unknown	exon	49304085	49304304	.	-	.	ID=exon:MSTRG.4896.2:3;Parent=MSTRG.4896.2
chr1	unknown	gene	49209577	49222316	.	+	.	ID=MSTRG.4897
chr1	unknown	mRNA	49209577	49222316	.	+	.	ID=MSTRG.4897.1;Parent=MSTRG.4897
chr1	unknown	exon	49209577	49210711	.	+	.	ID=exon:MSTRG.4897.1:1;Parent=MSTRG.4897.1
chr1	unknown	exon	49222083	49222316	.	+	.	ID=exon:MSTRG.4897.1:2;Parent=MSTRG.4897.1
chr1	unknown	gene	49219489	49240897	.	+	.	ID=MSTRG.4898
chr1	unknown	mRNA	49219489	49240897	.	+	.	ID=MSTRG.4898.1;Parent=MSTRG.4898
chr1	unknown	exon	49219489	49220100	.	+	.	ID=exon:MSTRG.4898.1:1;Parent=MSTRG.4898.1
chr1	unknown	exon	49238231	49238373	.	+	.	ID=exon:MSTRG.4898.1:2;Parent=MSTRG.4898.1
chr1	unknown	exon	49240879	49240897	.	+	.	ID=exon:MSTRG.4898.1:3;Parent=MSTRG.4898.1
chr1	unknown	gene	49224304	49248439	.	+	.	ID=MSTRG.4899
chr1	unknown	mRNA	49224304	49248439	.	+	.	ID=MSTRG.4899.1;Parent=MSTRG.4899
chr1	unknown	exon	49224304	49224374	.	+	.	ID=exon:MSTRG.4899.1:1;Parent=MSTRG.4899.1
chr1	unknown	exon	49248308	49248439	.	+	.	ID=exon:MSTRG.4899.1:2;Parent=MSTRG.4899.1
chr1	unknown	gene	50104594	50124273	.	-	.	ID=MSTRG.4988
chr1	unknown	mRNA	50104594	50124273	.	-	.	ID=MSTRG.4988.1;Parent=MSTRG.4988
chr1	unknown	exon	50104594	50104759	.	-	.	ID=exon:MSTRG.4988.1:1;Parent=MSTRG.4988.1
chr1	unknown	exon	50123651	50124273	.	-	.	ID=exon:MSTRG.4988.1:2;Parent=MSTRG.4988.1
chr1	unknown	gene	50321121	50345867	.	+	.	ID=MSTRG.5003
chr1	unknown	mRNA	50321121	50345867	.	+	.	ID=MSTRG.5003.1;Parent=MSTRG.5003
chr1	unknown	exon	50321121	50321136	.	+	.	ID=exon:MSTRG.5003.1:1;Parent=MSTRG.5003.1
chr1	unknown	exon	50345616	50345867	.	+	.	ID=exon:MSTRG.5003.1:2;Parent=MSTRG.5003.1
chr1	unknown	gene	51799241	51799781	.	-	.	ID=MSTRG.5148
chr1	unknown	mRNA	51799241	51799781	.	-	.	ID=MSTRG.5148.1;Parent=MSTRG.5148
chr1	unknown	exon	51799241	51799297	.	-	.	ID=exon:MSTRG.5148.1:1;Parent=MSTRG.5148.1
chr1	unknown	exon	51799392	51799781	.	-	.	ID=exon:MSTRG.5148.1:2;Parent=MSTRG.5148.1
chr1	unknown	gene	51911321	51913826	.	+	.	ID=MSTRG.5163
chr1	unknown	mRNA	51911321	51913826	.	+	.	ID=MSTRG.5163.3;Parent=MSTRG.5163
chr1	unknown	exon	51911321	51911547	.	+	.	ID=exon:MSTRG.5163.3:1;Parent=MSTRG.5163.3
chr1	unknown	exon	51911597	51911623	.	+	.	ID=exon:MSTRG.5163.3:2;Parent=MSTRG.5163.3
chr1	unknown	exon	51913283	51913826	.	+	.	ID=exon:MSTRG.5163.3:3;Parent=MSTRG.5163.3
chr1	unknown	mRNA	51911321	51912346	.	+	.	ID=MSTRG.5163.4;Parent=MSTRG.5163
chr1	unknown	exon	51911321	51911464	.	+	.	ID=exon:MSTRG.5163.4:1;Parent=MSTRG.5163.4
chr1	unknown	exon	51911597	51912346	.	+	.	ID=exon:MSTRG.5163.4:2;Parent=MSTRG.5163.4
chr1	unknown	gene	51982340	51994830	.	-	.	ID=MSTRG.5167
chr1	unknown	mRNA	51982340	51994830	.	-	.	ID=MSTRG.5167.1;Parent=MSTRG.5167
chr1	unknown	exon	51982340	51982716	.	-	.	ID=exon:MSTRG.5167.1:1;Parent=MSTRG.5167.1
chr1	unknown	exon	51982850	51982988	.	-	.	ID=exon:MSTRG.5167.1:2;Parent=MSTRG.5167.1
chr1	unknown	exon	51994446	51994508	.	-	.	ID=exon:MSTRG.5167.1:3;Parent=MSTRG.5167.1
chr1	unknown	exon	51994592	51994830	.	-	.	ID=exon:MSTRG.5167.1:4;Parent=MSTRG.5167.1
chr1	unknown	gene	51982627	51994745	.	+	.	ID=MSTRG.5168
chr1	unknown	mRNA	51982627	51994745	.	+	.	ID=MSTRG.5168.1;Parent=MSTRG.5168
chr1	unknown	exon	51982627	51982716	.	+	.	ID=exon:MSTRG.5168.1:1;Parent=MSTRG.5168.1
chr1	unknown	exon	51982850	51982988	.	+	.	ID=exon:MSTRG.5168.1:2;Parent=MSTRG.5168.1
chr1	unknown	exon	51994098	51994508	.	+	.	ID=exon:MSTRG.5168.1:3;Parent=MSTRG.5168.1
chr1	unknown	exon	51994592	51994745	.	+	.	ID=exon:MSTRG.5168.1:4;Parent=MSTRG.5168.1
chr1	unknown	gene	52004158	52005539	.	-	.	ID=MSTRG.5175
chr1	unknown	mRNA	52004158	52005539	.	-	.	ID=MSTRG.5175.1;Parent=MSTRG.5175
chr1	unknown	exon	52004158	52004692	.	-	.	ID=exon:MSTRG.5175.1:1;Parent=MSTRG.5175.1
chr1	unknown	exon	52004722	52005539	.	-	.	ID=exon:MSTRG.5175.1:2;Parent=MSTRG.5175.1
chr1	unknown	gene	52025152	52034523	.	-	.	ID=MSTRG.5173
chr1	unknown	mRNA	52025152	52034523	.	-	.	ID=MSTRG.5173.8;Parent=MSTRG.5173
chr1	unknown	exon	52025152	52031019	.	-	.	ID=exon:MSTRG.5173.8:1;Parent=MSTRG.5173.8
chr1	unknown	exon	52031111	52031179	.	-	.	ID=exon:MSTRG.5173.8:2;Parent=MSTRG.5173.8
chr1	unknown	exon	52033895	52034523	.	-	.	ID=exon:MSTRG.5173.8:3;Parent=MSTRG.5173.8
chr1	unknown	gene	52271297	52271726	.	+	.	ID=MSTRG.5202
chr1	unknown	mRNA	52271297	52271726	.	+	.	ID=MSTRG.5202.1;Parent=MSTRG.5202
chr1	unknown	exon	52271297	52271417	.	+	.	ID=exon:MSTRG.5202.1:1;Parent=MSTRG.5202.1
chr1	unknown	exon	52271634	52271726	.	+	.	ID=exon:MSTRG.5202.1:2;Parent=MSTRG.5202.1
chr1	unknown	gene	52400575	52400825	.	+	.	ID=MSTRG.5228
chr1	unknown	mRNA	52400575	52400825	.	+	.	ID=MSTRG.5228.1;Parent=MSTRG.5228
chr1	unknown	exon	52400575	52400672	.	+	.	ID=exon:MSTRG.5228.1:1;Parent=MSTRG.5228.1
chr1	unknown	exon	52400708	52400825	.	+	.	ID=exon:MSTRG.5228.1:2;Parent=MSTRG.5228.1
chr1	unknown	gene	52640380	52640850	.	+	.	ID=MSTRG.5250
chr1	unknown	mRNA	52640380	52640850	.	+	.	ID=MSTRG.5250.1;Parent=MSTRG.5250
chr1	unknown	exon	52640380	52640539	.	+	.	ID=exon:MSTRG.5250.1:1;Parent=MSTRG.5250.1
chr1	unknown	exon	52640636	52640850	.	+	.	ID=exon:MSTRG.5250.1:2;Parent=MSTRG.5250.1
chr1	unknown	gene	52691861	52763369	.	+	.	ID=MSTRG.5259
chr1	unknown	mRNA	52691861	52763369	.	+	.	ID=MSTRG.5259.1;Parent=MSTRG.5259
chr1	unknown	exon	52691861	52691900	.	+	.	ID=exon:MSTRG.5259.1:1;Parent=MSTRG.5259.1
chr1	unknown	exon	52692025	52692067	.	+	.	ID=exon:MSTRG.5259.1:2;Parent=MSTRG.5259.1
chr1	unknown	exon	52762834	52763369	.	+	.	ID=exon:MSTRG.5259.1:3;Parent=MSTRG.5259.1
chr1	unknown	gene	52791467	52791708	.	-	.	ID=MSTRG.5290
chr1	unknown	mRNA	52791467	52791708	.	-	.	ID=MSTRG.5290.1;Parent=MSTRG.5290
chr1	unknown	exon	52791467	52791585	.	-	.	ID=exon:MSTRG.5290.1:1;Parent=MSTRG.5290.1
chr1	unknown	exon	52791625	52791708	.	-	.	ID=exon:MSTRG.5290.1:2;Parent=MSTRG.5290.1
chr1	unknown	gene	52928548	52932159	.	+	.	ID=MSTRG.5296
chr1	unknown	mRNA	52928548	52932159	.	+	.	ID=MSTRG.5296.2;Parent=MSTRG.5296
chr1	unknown	exon	52928548	52928961	.	+	.	ID=exon:MSTRG.5296.2:1;Parent=MSTRG.5296.2
chr1	unknown	exon	52929063	52929227	.	+	.	ID=exon:MSTRG.5296.2:2;Parent=MSTRG.5296.2
chr1	unknown	exon	52931054	52932159	.	+	.	ID=exon:MSTRG.5296.2:3;Parent=MSTRG.5296.2
chr1	unknown	mRNA	52928680	52932159	.	+	.	ID=MSTRG.5296.4;Parent=MSTRG.5296
chr1	unknown	exon	52928680	52928961	.	+	.	ID=exon:MSTRG.5296.4:1;Parent=MSTRG.5296.4
chr1	unknown	exon	52929127	52932159	.	+	.	ID=exon:MSTRG.5296.4:2;Parent=MSTRG.5296.4
chr1	unknown	mRNA	52928820	52931153	.	+	.	ID=MSTRG.5296.5;Parent=MSTRG.5296
chr1	unknown	exon	52928820	52929227	.	+	.	ID=exon:MSTRG.5296.5:1;Parent=MSTRG.5296.5
chr1	unknown	exon	52931054	52931153	.	+	.	ID=exon:MSTRG.5296.5:2;Parent=MSTRG.5296.5
chr1	unknown	gene	52928852	52931153	.	-	.	ID=MSTRG.5297
chr1	unknown	mRNA	52928852	52931153	.	-	.	ID=MSTRG.5297.1;Parent=MSTRG.5297
chr1	unknown	exon	52928852	52928961	.	-	.	ID=exon:MSTRG.5297.1:1;Parent=MSTRG.5297.1
chr1	unknown	exon	52929127	52929227	.	-	.	ID=exon:MSTRG.5297.1:2;Parent=MSTRG.5297.1
chr1	unknown	exon	52931054	52931153	.	-	.	ID=exon:MSTRG.5297.1:3;Parent=MSTRG.5297.1
chr1	unknown	mRNA	52928852	52931153	.	-	.	ID=MSTRG.5297.2;Parent=MSTRG.5297
chr1	unknown	exon	52928852	52929227	.	-	.	ID=exon:MSTRG.5297.2:1;Parent=MSTRG.5297.2
chr1	unknown	exon	52931054	52931153	.	-	.	ID=exon:MSTRG.5297.2:2;Parent=MSTRG.5297.2
chr1	unknown	gene	53002781	53022487	.	-	.	ID=MSTRG.5302
chr1	unknown	mRNA	53002781	53022487	.	-	.	ID=MSTRG.5302.2;Parent=MSTRG.5302
chr1	unknown	exon	53002781	53002981	.	-	.	ID=exon:MSTRG.5302.2:1;Parent=MSTRG.5302.2
chr1	unknown	exon	53022399	53022487	.	-	.	ID=exon:MSTRG.5302.2:2;Parent=MSTRG.5302.2
chr1	unknown	gene	54212448	54216920	.	-	.	ID=MSTRG.5462
chr1	unknown	mRNA	54212448	54216920	.	-	.	ID=MSTRG.5462.4;Parent=MSTRG.5462
chr1	unknown	exon	54212448	54212488	.	-	.	ID=exon:MSTRG.5462.4:1;Parent=MSTRG.5462.4
chr1	unknown	exon	54216429	54216920	.	-	.	ID=exon:MSTRG.5462.4:2;Parent=MSTRG.5462.4
chr1	unknown	gene	54323796	54325269	.	+	.	ID=MSTRG.5471
chr1	unknown	mRNA	54323796	54325269	.	+	.	ID=MSTRG.5471.1;Parent=MSTRG.5471
chr1	unknown	exon	54323796	54323981	.	+	.	ID=exon:MSTRG.5471.1:1;Parent=MSTRG.5471.1
chr1	unknown	exon	54324122	54324303	.	+	.	ID=exon:MSTRG.5471.1:2;Parent=MSTRG.5471.1
chr1	unknown	exon	54324477	54324588	.	+	.	ID=exon:MSTRG.5471.1:3;Parent=MSTRG.5471.1
chr1	unknown	exon	54324735	54324810	.	+	.	ID=exon:MSTRG.5471.1:4;Parent=MSTRG.5471.1
chr1	unknown	exon	54324928	54325269	.	+	.	ID=exon:MSTRG.5471.1:5;Parent=MSTRG.5471.1
chr1	unknown	gene	54323990	54324983	.	-	.	ID=MSTRG.5472
chr1	unknown	mRNA	54323990	54324983	.	-	.	ID=MSTRG.5472.1;Parent=MSTRG.5472
chr1	unknown	exon	54323990	54324303	.	-	.	ID=exon:MSTRG.5472.1:1;Parent=MSTRG.5472.1
chr1	unknown	exon	54324477	54324588	.	-	.	ID=exon:MSTRG.5472.1:2;Parent=MSTRG.5472.1
chr1	unknown	exon	54324735	54324810	.	-	.	ID=exon:MSTRG.5472.1:3;Parent=MSTRG.5472.1
chr1	unknown	exon	54324928	54324983	.	-	.	ID=exon:MSTRG.5472.1:4;Parent=MSTRG.5472.1
chr1	unknown	gene	54741715	54742555	.	-	.	ID=MSTRG.5563
chr1	unknown	mRNA	54741715	54742555	.	-	.	ID=MSTRG.5563.2;Parent=MSTRG.5563
chr1	unknown	exon	54741715	54742166	.	-	.	ID=exon:MSTRG.5563.2:1;Parent=MSTRG.5563.2
chr1	unknown	exon	54742323	54742555	.	-	.	ID=exon:MSTRG.5563.2:2;Parent=MSTRG.5563.2
chr1	unknown	gene	54837407	54838319	.	+	.	ID=MSTRG.5570
chr1	unknown	mRNA	54837407	54838319	.	+	.	ID=MSTRG.5570.2;Parent=MSTRG.5570
chr1	unknown	exon	54837407	54837463	.	+	.	ID=exon:MSTRG.5570.2:1;Parent=MSTRG.5570.2
chr1	unknown	exon	54838147	54838319	.	+	.	ID=exon:MSTRG.5570.2:2;Parent=MSTRG.5570.2
chr1	unknown	gene	55065716	55078488	.	+	.	ID=MSTRG.5587
chr1	unknown	mRNA	55065716	55078488	.	+	.	ID=MSTRG.5587.1;Parent=MSTRG.5587
chr1	unknown	exon	55065716	55066014	.	+	.	ID=exon:MSTRG.5587.1:1;Parent=MSTRG.5587.1
chr1	unknown	exon	55078388	55078488	.	+	.	ID=exon:MSTRG.5587.1:2;Parent=MSTRG.5587.1
chr1	unknown	gene	55065820	55078486	.	-	.	ID=MSTRG.5588
chr1	unknown	mRNA	55065820	55078486	.	-	.	ID=MSTRG.5588.1;Parent=MSTRG.5588
chr1	unknown	exon	55065820	55066014	.	-	.	ID=exon:MSTRG.5588.1:1;Parent=MSTRG.5588.1
chr1	unknown	exon	55078394	55078486	.	-	.	ID=exon:MSTRG.5588.1:2;Parent=MSTRG.5588.1
chr1	unknown	gene	56654209	56658577	.	-	.	ID=MSTRG.5682
chr1	unknown	mRNA	56654209	56658577	.	-	.	ID=MSTRG.5682.1;Parent=MSTRG.5682
chr1	unknown	exon	56654209	56654331	.	-	.	ID=exon:MSTRG.5682.1:1;Parent=MSTRG.5682.1
chr1	unknown	exon	56658474	56658577	.	-	.	ID=exon:MSTRG.5682.1:2;Parent=MSTRG.5682.1
chr1	unknown	gene	57021392	57026862	.	+	.	ID=MSTRG.5726
chr1	unknown	mRNA	57021392	57026862	.	+	.	ID=MSTRG.5726.7;Parent=MSTRG.5726
chr1	unknown	exon	57021392	57021952	.	+	.	ID=exon:MSTRG.5726.7:1;Parent=MSTRG.5726.7
chr1	unknown	exon	57024078	57024204	.	+	.	ID=exon:MSTRG.5726.7:2;Parent=MSTRG.5726.7
chr1	unknown	exon	57026671	57026862	.	+	.	ID=exon:MSTRG.5726.7:3;Parent=MSTRG.5726.7
chr1	unknown	gene	57548220	57549014	.	+	.	ID=MSTRG.5789
chr1	unknown	mRNA	57548220	57549014	.	+	.	ID=MSTRG.5789.1;Parent=MSTRG.5789
chr1	unknown	exon	57548220	57548319	.	+	.	ID=exon:MSTRG.5789.1:1;Parent=MSTRG.5789.1
chr1	unknown	exon	57548478	57549014	.	+	.	ID=exon:MSTRG.5789.1:2;Parent=MSTRG.5789.1
chr1	unknown	gene	59581262	59583160	.	-	.	ID=MSTRG.5923
chr1	unknown	mRNA	59581262	59583160	.	-	.	ID=MSTRG.5923.1;Parent=MSTRG.5923
chr1	unknown	exon	59581262	59581659	.	-	.	ID=exon:MSTRG.5923.1:1;Parent=MSTRG.5923.1
chr1	unknown	exon	59582975	59583160	.	-	.	ID=exon:MSTRG.5923.1:2;Parent=MSTRG.5923.1
chr1	unknown	gene	59938416	59963619	.	+	.	ID=MSTRG.5968
chr1	unknown	mRNA	59938416	59963619	.	+	.	ID=MSTRG.5968.1;Parent=MSTRG.5968
chr1	unknown	exon	59938416	59938556	.	+	.	ID=exon:MSTRG.5968.1:1;Parent=MSTRG.5968.1
chr1	unknown	exon	59962906	59962987	.	+	.	ID=exon:MSTRG.5968.1:2;Parent=MSTRG.5968.1
chr1	unknown	exon	59963101	59963619	.	+	.	ID=exon:MSTRG.5968.1:3;Parent=MSTRG.5968.1
chr1	unknown	gene	59962954	59963274	.	-	.	ID=MSTRG.5977
chr1	unknown	mRNA	59962954	59963274	.	-	.	ID=MSTRG.5977.1;Parent=MSTRG.5977
chr1	unknown	exon	59962954	59962987	.	-	.	ID=exon:MSTRG.5977.1:1;Parent=MSTRG.5977.1
chr1	unknown	exon	59963101	59963274	.	-	.	ID=exon:MSTRG.5977.1:2;Parent=MSTRG.5977.1
chr1	unknown	gene	60009545	60011944	.	+	.	ID=MSTRG.5984
chr1	unknown	mRNA	60009545	60011944	.	+	.	ID=MSTRG.5984.1;Parent=MSTRG.5984
chr1	unknown	exon	60009545	60009642	.	+	.	ID=exon:MSTRG.5984.1:1;Parent=MSTRG.5984.1
chr1	unknown	exon	60011823	60011944	.	+	.	ID=exon:MSTRG.5984.1:2;Parent=MSTRG.5984.1
chr1	unknown	gene	60068938	60075451	.	+	.	ID=MSTRG.5993
chr1	unknown	mRNA	60068938	60075451	.	+	.	ID=MSTRG.5993.1;Parent=MSTRG.5993
chr1	unknown	exon	60068938	60069545	.	+	.	ID=exon:MSTRG.5993.1:1;Parent=MSTRG.5993.1
chr1	unknown	exon	60074797	60075451	.	+	.	ID=exon:MSTRG.5993.1:2;Parent=MSTRG.5993.1
chr1	unknown	gene	60186700	60187052	.	+	.	ID=MSTRG.6009
chr1	unknown	mRNA	60186700	60187052	.	+	.	ID=MSTRG.6009.4;Parent=MSTRG.6009
chr1	unknown	exon	60186700	60186888	.	+	.	ID=exon:MSTRG.6009.4:1;Parent=MSTRG.6009.4
chr1	unknown	exon	60186969	60187052	.	+	.	ID=exon:MSTRG.6009.4:2;Parent=MSTRG.6009.4
chr1	unknown	gene	60223498	60233313	.	-	.	ID=MSTRG.6013
chr1	unknown	mRNA	60223498	60233313	.	-	.	ID=MSTRG.6013.1;Parent=MSTRG.6013
chr1	unknown	exon	60223498	60223785	.	-	.	ID=exon:MSTRG.6013.1:1;Parent=MSTRG.6013.1
chr1	unknown	exon	60233052	60233313	.	-	.	ID=exon:MSTRG.6013.1:2;Parent=MSTRG.6013.1
chr1	unknown	gene	60223538	60233338	.	+	.	ID=MSTRG.6014
chr1	unknown	mRNA	60223538	60233338	.	+	.	ID=MSTRG.6014.1;Parent=MSTRG.6014
chr1	unknown	exon	60223538	60223785	.	+	.	ID=exon:MSTRG.6014.1:1;Parent=MSTRG.6014.1
chr1	unknown	exon	60233052	60233338	.	+	.	ID=exon:MSTRG.6014.1:2;Parent=MSTRG.6014.1
chr1	unknown	gene	60305717	60317757	.	+	.	ID=MSTRG.6021
chr1	unknown	mRNA	60305717	60317757	.	+	.	ID=MSTRG.6021.4;Parent=MSTRG.6021
chr1	unknown	exon	60305717	60305825	.	+	.	ID=exon:MSTRG.6021.4:1;Parent=MSTRG.6021.4
chr1	unknown	exon	60307080	60307185	.	+	.	ID=exon:MSTRG.6021.4:2;Parent=MSTRG.6021.4
chr1	unknown	exon	60315353	60315437	.	+	.	ID=exon:MSTRG.6021.4:3;Parent=MSTRG.6021.4
chr1	unknown	exon	60317484	60317757	.	+	.	ID=exon:MSTRG.6021.4:4;Parent=MSTRG.6021.4
chr1	unknown	gene	60322116	60324078	.	-	.	ID=MSTRG.6023
chr1	unknown	mRNA	60322116	60324078	.	-	.	ID=MSTRG.6023.1;Parent=MSTRG.6023
chr1	unknown	exon	60322116	60323076	.	-	.	ID=exon:MSTRG.6023.1:1;Parent=MSTRG.6023.1
chr1	unknown	exon	60323123	60324078	.	-	.	ID=exon:MSTRG.6023.1:2;Parent=MSTRG.6023.1
chr1	unknown	gene	60322928	60323418	.	+	.	ID=MSTRG.6024
chr1	unknown	mRNA	60322928	60323418	.	+	.	ID=MSTRG.6024.1;Parent=MSTRG.6024
chr1	unknown	exon	60322928	60323076	.	+	.	ID=exon:MSTRG.6024.1:1;Parent=MSTRG.6024.1
chr1	unknown	exon	60323123	60323418	.	+	.	ID=exon:MSTRG.6024.1:2;Parent=MSTRG.6024.1
chr1	unknown	gene	60348682	60349881	.	+	.	ID=MSTRG.6027
chr1	unknown	mRNA	60348682	60349881	.	+	.	ID=MSTRG.6027.2;Parent=MSTRG.6027
chr1	unknown	exon	60348682	60348773	.	+	.	ID=exon:MSTRG.6027.2:1;Parent=MSTRG.6027.2
chr1	unknown	exon	60348889	60349881	.	+	.	ID=exon:MSTRG.6027.2:2;Parent=MSTRG.6027.2
chr1	unknown	gene	60348682	60349170	.	-	.	ID=MSTRG.6028
chr1	unknown	mRNA	60348682	60349170	.	-	.	ID=MSTRG.6028.1;Parent=MSTRG.6028
chr1	unknown	exon	60348682	60348773	.	-	.	ID=exon:MSTRG.6028.1:1;Parent=MSTRG.6028.1
chr1	unknown	exon	60348889	60349170	.	-	.	ID=exon:MSTRG.6028.1:2;Parent=MSTRG.6028.1
chr1	unknown	gene	60932652	60933688	.	+	.	ID=MSTRG.6086
chr1	unknown	mRNA	60932652	60933688	.	+	.	ID=MSTRG.6086.1;Parent=MSTRG.6086
chr1	unknown	exon	60932652	60933218	.	+	.	ID=exon:MSTRG.6086.1:1;Parent=MSTRG.6086.1
chr1	unknown	exon	60933267	60933688	.	+	.	ID=exon:MSTRG.6086.1:2;Parent=MSTRG.6086.1
chr1	unknown	gene	61377754	61383754	.	-	.	ID=MSTRG.6134
chr1	unknown	mRNA	61377754	61383754	.	-	.	ID=MSTRG.6134.1;Parent=MSTRG.6134
chr1	unknown	exon	61377754	61377964	.	-	.	ID=exon:MSTRG.6134.1:1;Parent=MSTRG.6134.1
chr1	unknown	exon	61383580	61383754	.	-	.	ID=exon:MSTRG.6134.1:2;Parent=MSTRG.6134.1
chr1	unknown	gene	61377816	61383825	.	+	.	ID=MSTRG.6135
chr1	unknown	mRNA	61377816	61383825	.	+	.	ID=MSTRG.6135.3;Parent=MSTRG.6135
chr1	unknown	exon	61377816	61377964	.	+	.	ID=exon:MSTRG.6135.3:1;Parent=MSTRG.6135.3
chr1	unknown	exon	61378061	61378116	.	+	.	ID=exon:MSTRG.6135.3:2;Parent=MSTRG.6135.3
chr1	unknown	exon	61383580	61383825	.	+	.	ID=exon:MSTRG.6135.3:3;Parent=MSTRG.6135.3
chr1	unknown	mRNA	61377816	61383825	.	+	.	ID=MSTRG.6135.1;Parent=MSTRG.6135
chr1	unknown	exon	61377816	61377964	.	+	.	ID=exon:MSTRG.6135.1:1;Parent=MSTRG.6135.1
chr1	unknown	exon	61383580	61383825	.	+	.	ID=exon:MSTRG.6135.1:2;Parent=MSTRG.6135.1
chr1	unknown	mRNA	61377860	61383799	.	+	.	ID=MSTRG.6135.9;Parent=MSTRG.6135
chr1	unknown	exon	61377860	61378916	.	+	.	ID=exon:MSTRG.6135.9:1;Parent=MSTRG.6135.9
chr1	unknown	exon	61383580	61383799	.	+	.	ID=exon:MSTRG.6135.9:2;Parent=MSTRG.6135.9
chr1	unknown	mRNA	61377860	61383799	.	+	.	ID=MSTRG.6135.8;Parent=MSTRG.6135
chr1	unknown	exon	61377860	61377964	.	+	.	ID=exon:MSTRG.6135.8:1;Parent=MSTRG.6135.8
chr1	unknown	exon	61378061	61378720	.	+	.	ID=exon:MSTRG.6135.8:2;Parent=MSTRG.6135.8
chr1	unknown	exon	61378818	61378916	.	+	.	ID=exon:MSTRG.6135.8:3;Parent=MSTRG.6135.8
chr1	unknown	exon	61383580	61383799	.	+	.	ID=exon:MSTRG.6135.8:4;Parent=MSTRG.6135.8
chr1	unknown	mRNA	61377865	61383825	.	+	.	ID=MSTRG.6135.10;Parent=MSTRG.6135
chr1	unknown	exon	61377865	61377964	.	+	.	ID=exon:MSTRG.6135.10:1;Parent=MSTRG.6135.10
chr1	unknown	exon	61378061	61378116	.	+	.	ID=exon:MSTRG.6135.10:2;Parent=MSTRG.6135.10
chr1	unknown	exon	61378818	61378916	.	+	.	ID=exon:MSTRG.6135.10:3;Parent=MSTRG.6135.10
chr1	unknown	exon	61383580	61383825	.	+	.	ID=exon:MSTRG.6135.10:4;Parent=MSTRG.6135.10
chr1	unknown	gene	61581223	61581760	.	-	.	ID=MSTRG.6161
chr1	unknown	mRNA	61581223	61581760	.	-	.	ID=MSTRG.6161.1;Parent=MSTRG.6161
chr1	unknown	exon	61581223	61581412	.	-	.	ID=exon:MSTRG.6161.1:1;Parent=MSTRG.6161.1
chr1	unknown	exon	61581671	61581760	.	-	.	ID=exon:MSTRG.6161.1:2;Parent=MSTRG.6161.1
chr1	unknown	gene	62067996	62068450	.	+	.	ID=MSTRG.6205
chr1	unknown	mRNA	62067996	62068450	.	+	.	ID=MSTRG.6205.2;Parent=MSTRG.6205
chr1	unknown	exon	62067996	62068248	.	+	.	ID=exon:MSTRG.6205.2:1;Parent=MSTRG.6205.2
chr1	unknown	exon	62068358	62068450	.	+	.	ID=exon:MSTRG.6205.2:2;Parent=MSTRG.6205.2
chr1	unknown	gene	62278558	62278862	.	-	.	ID=MSTRG.6222
chr1	unknown	mRNA	62278558	62278862	.	-	.	ID=MSTRG.6222.1;Parent=MSTRG.6222
chr1	unknown	exon	62278558	62278667	.	-	.	ID=exon:MSTRG.6222.1:1;Parent=MSTRG.6222.1
chr1	unknown	exon	62278750	62278862	.	-	.	ID=exon:MSTRG.6222.1:2;Parent=MSTRG.6222.1
chr1	unknown	gene	62699609	62700018	.	-	.	ID=MSTRG.6254
chr1	unknown	mRNA	62699609	62700018	.	-	.	ID=MSTRG.6254.3;Parent=MSTRG.6254
chr1	unknown	exon	62699609	62699665	.	-	.	ID=exon:MSTRG.6254.3:1;Parent=MSTRG.6254.3
chr1	unknown	exon	62699740	62700018	.	-	.	ID=exon:MSTRG.6254.3:2;Parent=MSTRG.6254.3
chr1	unknown	gene	62820388	62835020	.	+	.	ID=MSTRG.6270
chr1	unknown	mRNA	62820388	62835020	.	+	.	ID=MSTRG.6270.1;Parent=MSTRG.6270
chr1	unknown	exon	62820388	62820630	.	+	.	ID=exon:MSTRG.6270.1:1;Parent=MSTRG.6270.1
chr1	unknown	exon	62834914	62835020	.	+	.	ID=exon:MSTRG.6270.1:2;Parent=MSTRG.6270.1
chr1	unknown	gene	62821379	62823046	.	+	.	ID=MSTRG.6271
chr1	unknown	mRNA	62821379	62823046	.	+	.	ID=MSTRG.6271.1;Parent=MSTRG.6271
chr1	unknown	exon	62821379	62821522	.	+	.	ID=exon:MSTRG.6271.1:1;Parent=MSTRG.6271.1
chr1	unknown	exon	62822946	62823046	.	+	.	ID=exon:MSTRG.6271.1:2;Parent=MSTRG.6271.1
chr1	unknown	gene	63160683	63167650	.	+	.	ID=MSTRG.6297
chr1	unknown	mRNA	63160683	63167650	.	+	.	ID=MSTRG.6297.1;Parent=MSTRG.6297
chr1	unknown	exon	63160683	63160744	.	+	.	ID=exon:MSTRG.6297.1:1;Parent=MSTRG.6297.1
chr1	unknown	exon	63167508	63167650	.	+	.	ID=exon:MSTRG.6297.1:2;Parent=MSTRG.6297.1
chr1	unknown	gene	63361747	63362314	.	+	.	ID=MSTRG.6307
chr1	unknown	mRNA	63361747	63362314	.	+	.	ID=MSTRG.6307.2;Parent=MSTRG.6307
chr1	unknown	exon	63361747	63361997	.	+	.	ID=exon:MSTRG.6307.2:1;Parent=MSTRG.6307.2
chr1	unknown	exon	63362247	63362314	.	+	.	ID=exon:MSTRG.6307.2:2;Parent=MSTRG.6307.2
chr1	unknown	gene	63850383	63871058	.	-	.	ID=MSTRG.6362
chr1	unknown	mRNA	63850383	63871058	.	-	.	ID=MSTRG.6362.1;Parent=MSTRG.6362
chr1	unknown	exon	63850383	63850403	.	-	.	ID=exon:MSTRG.6362.1:1;Parent=MSTRG.6362.1
chr1	unknown	exon	63850549	63850679	.	-	.	ID=exon:MSTRG.6362.1:2;Parent=MSTRG.6362.1
chr1	unknown	exon	63870696	63871058	.	-	.	ID=exon:MSTRG.6362.1:3;Parent=MSTRG.6362.1
chr1	unknown	mRNA	63868551	63871058	.	-	.	ID=MSTRG.6362.2;Parent=MSTRG.6362
chr1	unknown	exon	63868551	63870131	.	-	.	ID=exon:MSTRG.6362.2:1;Parent=MSTRG.6362.2
chr1	unknown	exon	63870696	63871058	.	-	.	ID=exon:MSTRG.6362.2:2;Parent=MSTRG.6362.2
chr1	unknown	gene	64188976	64189821	.	+	.	ID=MSTRG.6381
chr1	unknown	mRNA	64188976	64189821	.	+	.	ID=MSTRG.6381.1;Parent=MSTRG.6381
chr1	unknown	exon	64188976	64189160	.	+	.	ID=exon:MSTRG.6381.1:1;Parent=MSTRG.6381.1
chr1	unknown	exon	64189330	64189821	.	+	.	ID=exon:MSTRG.6381.1:2;Parent=MSTRG.6381.1
chr1	unknown	gene	64885910	64893696	.	+	.	ID=MSTRG.6429
chr1	unknown	mRNA	64885910	64893696	.	+	.	ID=MSTRG.6429.1;Parent=MSTRG.6429
chr1	unknown	exon	64885910	64886171	.	+	.	ID=exon:MSTRG.6429.1:1;Parent=MSTRG.6429.1
chr1	unknown	exon	64893546	64893696	.	+	.	ID=exon:MSTRG.6429.1:2;Parent=MSTRG.6429.1
chr1	unknown	gene	65016626	65017772	.	-	.	ID=MSTRG.6439
chr1	unknown	mRNA	65016626	65017772	.	-	.	ID=MSTRG.6439.2;Parent=MSTRG.6439
chr1	unknown	exon	65016626	65016889	.	-	.	ID=exon:MSTRG.6439.2:1;Parent=MSTRG.6439.2
chr1	unknown	exon	65017710	65017772	.	-	.	ID=exon:MSTRG.6439.2:2;Parent=MSTRG.6439.2
chr1	unknown	gene	66126465	66128672	.	+	.	ID=MSTRG.6499
chr1	unknown	mRNA	66126465	66128672	.	+	.	ID=MSTRG.6499.3;Parent=MSTRG.6499
chr1	unknown	exon	66126465	66126957	.	+	.	ID=exon:MSTRG.6499.3:1;Parent=MSTRG.6499.3
chr1	unknown	exon	66128230	66128672	.	+	.	ID=exon:MSTRG.6499.3:2;Parent=MSTRG.6499.3
chr1	unknown	gene	66242309	66246576	.	+	.	ID=MSTRG.6509
chr1	unknown	mRNA	66242309	66246576	.	+	.	ID=MSTRG.6509.1;Parent=MSTRG.6509
chr1	unknown	exon	66242309	66242754	.	+	.	ID=exon:MSTRG.6509.1:1;Parent=MSTRG.6509.1
chr1	unknown	exon	66246443	66246576	.	+	.	ID=exon:MSTRG.6509.1:2;Parent=MSTRG.6509.1
chr1	unknown	gene	67322769	67360991	.	+	.	ID=MSTRG.6595
chr1	unknown	mRNA	67322769	67360991	.	+	.	ID=MSTRG.6595.1;Parent=MSTRG.6595
chr1	unknown	exon	67322769	67323147	.	+	.	ID=exon:MSTRG.6595.1:1;Parent=MSTRG.6595.1
chr1	unknown	exon	67360943	67360991	.	+	.	ID=exon:MSTRG.6595.1:2;Parent=MSTRG.6595.1
chr1	unknown	mRNA	67322774	67323478	.	+	.	ID=MSTRG.6595.2;Parent=MSTRG.6595
chr1	unknown	exon	67322774	67323268	.	+	.	ID=exon:MSTRG.6595.2:1;Parent=MSTRG.6595.2
chr1	unknown	exon	67323392	67323478	.	+	.	ID=exon:MSTRG.6595.2:2;Parent=MSTRG.6595.2
chr1	unknown	gene	67615601	67618127	.	+	.	ID=MSTRG.6628
chr1	unknown	mRNA	67615601	67618127	.	+	.	ID=MSTRG.6628.1;Parent=MSTRG.6628
chr1	unknown	exon	67615601	67615638	.	+	.	ID=exon:MSTRG.6628.1:1;Parent=MSTRG.6628.1
chr1	unknown	exon	67617303	67617392	.	+	.	ID=exon:MSTRG.6628.1:2;Parent=MSTRG.6628.1
chr1	unknown	exon	67617894	67617966	.	+	.	ID=exon:MSTRG.6628.1:3;Parent=MSTRG.6628.1
chr1	unknown	exon	67618061	67618127	.	+	.	ID=exon:MSTRG.6628.1:4;Parent=MSTRG.6628.1
chr1	unknown	gene	68001594	68006531	.	-	.	ID=MSTRG.6676
chr1	unknown	mRNA	68001594	68006531	.	-	.	ID=MSTRG.6676.1;Parent=MSTRG.6676
chr1	unknown	exon	68001594	68002127	.	-	.	ID=exon:MSTRG.6676.1:1;Parent=MSTRG.6676.1
chr1	unknown	exon	68006421	68006531	.	-	.	ID=exon:MSTRG.6676.1:2;Parent=MSTRG.6676.1
chr1	unknown	gene	68206800	68224877	.	+	.	ID=MSTRG.6698
chr1	unknown	mRNA	68206800	68224877	.	+	.	ID=MSTRG.6698.1;Parent=MSTRG.6698
chr1	unknown	exon	68206800	68207034	.	+	.	ID=exon:MSTRG.6698.1:1;Parent=MSTRG.6698.1
chr1	unknown	exon	68224813	68224877	.	+	.	ID=exon:MSTRG.6698.1:2;Parent=MSTRG.6698.1
chr1	unknown	gene	68272697	68285432	.	+	.	ID=MSTRG.6718
chr1	unknown	mRNA	68272697	68285429	.	+	.	ID=MSTRG.6718.2;Parent=MSTRG.6718
chr1	unknown	exon	68272697	68273782	.	+	.	ID=exon:MSTRG.6718.2:1;Parent=MSTRG.6718.2
chr1	unknown	exon	68273970	68274118	.	+	.	ID=exon:MSTRG.6718.2:2;Parent=MSTRG.6718.2
chr1	unknown	exon	68285157	68285233	.	+	.	ID=exon:MSTRG.6718.2:3;Parent=MSTRG.6718.2
chr1	unknown	exon	68285349	68285429	.	+	.	ID=exon:MSTRG.6718.2:4;Parent=MSTRG.6718.2
chr1	unknown	mRNA	68273629	68285432	.	+	.	ID=MSTRG.6718.6;Parent=MSTRG.6718
chr1	unknown	exon	68273629	68274118	.	+	.	ID=exon:MSTRG.6718.6:1;Parent=MSTRG.6718.6
chr1	unknown	exon	68283128	68283209	.	+	.	ID=exon:MSTRG.6718.6:2;Parent=MSTRG.6718.6
chr1	unknown	exon	68285157	68285233	.	+	.	ID=exon:MSTRG.6718.6:3;Parent=MSTRG.6718.6
chr1	unknown	exon	68285349	68285432	.	+	.	ID=exon:MSTRG.6718.6:4;Parent=MSTRG.6718.6
chr1	unknown	mRNA	68273629	68285432	.	+	.	ID=MSTRG.6718.4;Parent=MSTRG.6718
chr1	unknown	exon	68273629	68274118	.	+	.	ID=exon:MSTRG.6718.4:1;Parent=MSTRG.6718.4
chr1	unknown	exon	68285157	68285233	.	+	.	ID=exon:MSTRG.6718.4:2;Parent=MSTRG.6718.4
chr1	unknown	exon	68285349	68285432	.	+	.	ID=exon:MSTRG.6718.4:3;Parent=MSTRG.6718.4
chr1	unknown	gene	68628428	68629398	.	-	.	ID=MSTRG.6771
chr1	unknown	mRNA	68628428	68629398	.	-	.	ID=MSTRG.6771.1;Parent=MSTRG.6771
chr1	unknown	exon	68628428	68628614	.	-	.	ID=exon:MSTRG.6771.1:1;Parent=MSTRG.6771.1
chr1	unknown	exon	68629340	68629398	.	-	.	ID=exon:MSTRG.6771.1:2;Parent=MSTRG.6771.1
chr1	unknown	gene	69809091	69809920	.	-	.	ID=MSTRG.6926
chr1	unknown	mRNA	69809091	69809920	.	-	.	ID=MSTRG.6926.1;Parent=MSTRG.6926
chr1	unknown	exon	69809091	69809552	.	-	.	ID=exon:MSTRG.6926.1:1;Parent=MSTRG.6926.1
chr1	unknown	exon	69809673	69809920	.	-	.	ID=exon:MSTRG.6926.1:2;Parent=MSTRG.6926.1
chr1	unknown	gene	70854721	70861247	.	-	.	ID=MSTRG.7034
chr1	unknown	mRNA	70854721	70861247	.	-	.	ID=MSTRG.7034.1;Parent=MSTRG.7034
chr1	unknown	exon	70854721	70855115	.	-	.	ID=exon:MSTRG.7034.1:1;Parent=MSTRG.7034.1
chr1	unknown	exon	70861072	70861247	.	-	.	ID=exon:MSTRG.7034.1:2;Parent=MSTRG.7034.1
chr1	unknown	gene	71068611	71076310	.	+	.	ID=MSTRG.7047
chr1	unknown	mRNA	71068611	71076310	.	+	.	ID=MSTRG.7047.1;Parent=MSTRG.7047
chr1	unknown	exon	71068611	71068939	.	+	.	ID=exon:MSTRG.7047.1:1;Parent=MSTRG.7047.1
chr1	unknown	exon	71075710	71076310	.	+	.	ID=exon:MSTRG.7047.1:2;Parent=MSTRG.7047.1
chr1	unknown	gene	71232035	71233353	.	-	.	ID=MSTRG.7059
chr1	unknown	mRNA	71232035	71233353	.	-	.	ID=MSTRG.7059.3;Parent=MSTRG.7059
chr1	unknown	exon	71232035	71232161	.	-	.	ID=exon:MSTRG.7059.3:1;Parent=MSTRG.7059.3
chr1	unknown	exon	71233033	71233353	.	-	.	ID=exon:MSTRG.7059.3:2;Parent=MSTRG.7059.3
chr1	unknown	gene	71306428	71313399	.	-	.	ID=MSTRG.7077
chr1	unknown	mRNA	71306428	71313399	.	-	.	ID=MSTRG.7077.1;Parent=MSTRG.7077
chr1	unknown	exon	71306428	71307415	.	-	.	ID=exon:MSTRG.7077.1:1;Parent=MSTRG.7077.1
chr1	unknown	exon	71312942	71313399	.	-	.	ID=exon:MSTRG.7077.1:2;Parent=MSTRG.7077.1
chr1	unknown	gene	71339608	71340052	.	+	.	ID=MSTRG.7089
chr1	unknown	mRNA	71339608	71340052	.	+	.	ID=MSTRG.7089.2;Parent=MSTRG.7089
chr1	unknown	exon	71339608	71339736	.	+	.	ID=exon:MSTRG.7089.2:1;Parent=MSTRG.7089.2
chr1	unknown	exon	71339953	71340052	.	+	.	ID=exon:MSTRG.7089.2:2;Parent=MSTRG.7089.2
chr1	unknown	gene	71409261	71411592	.	+	.	ID=MSTRG.7099
chr1	unknown	mRNA	71409261	71411592	.	+	.	ID=MSTRG.7099.1;Parent=MSTRG.7099
chr1	unknown	exon	71409261	71409938	.	+	.	ID=exon:MSTRG.7099.1:1;Parent=MSTRG.7099.1
chr1	unknown	exon	71411460	71411592	.	+	.	ID=exon:MSTRG.7099.1:2;Parent=MSTRG.7099.1
chr1	unknown	gene	71446116	71450745	.	-	.	ID=MSTRG.7112
chr1	unknown	mRNA	71446116	71450745	.	-	.	ID=MSTRG.7112.1;Parent=MSTRG.7112
chr1	unknown	exon	71446116	71446591	.	-	.	ID=exon:MSTRG.7112.1:1;Parent=MSTRG.7112.1
chr1	unknown	exon	71446673	71446828	.	-	.	ID=exon:MSTRG.7112.1:2;Parent=MSTRG.7112.1
chr1	unknown	exon	71450396	71450468	.	-	.	ID=exon:MSTRG.7112.1:3;Parent=MSTRG.7112.1
chr1	unknown	exon	71450627	71450745	.	-	.	ID=exon:MSTRG.7112.1:4;Parent=MSTRG.7112.1
chr1	unknown	gene	71486913	71487676	.	-	.	ID=MSTRG.7121
chr1	unknown	mRNA	71486913	71487676	.	-	.	ID=MSTRG.7121.1;Parent=MSTRG.7121
chr1	unknown	exon	71486913	71486977	.	-	.	ID=exon:MSTRG.7121.1:1;Parent=MSTRG.7121.1
chr1	unknown	exon	71487166	71487676	.	-	.	ID=exon:MSTRG.7121.1:2;Parent=MSTRG.7121.1
chr1	unknown	gene	71491087	71503892	.	+	.	ID=MSTRG.7120
chr1	unknown	mRNA	71491087	71503892	.	+	.	ID=MSTRG.7120.2;Parent=MSTRG.7120
chr1	unknown	exon	71491087	71491226	.	+	.	ID=exon:MSTRG.7120.2:1;Parent=MSTRG.7120.2
chr1	unknown	exon	71492507	71492607	.	+	.	ID=exon:MSTRG.7120.2:2;Parent=MSTRG.7120.2
chr1	unknown	exon	71503521	71503892	.	+	.	ID=exon:MSTRG.7120.2:3;Parent=MSTRG.7120.2
chr1	unknown	gene	71926903	71932216	.	-	.	ID=MSTRG.7180
chr1	unknown	mRNA	71926903	71932216	.	-	.	ID=MSTRG.7180.1;Parent=MSTRG.7180
chr1	unknown	exon	71926903	71926925	.	-	.	ID=exon:MSTRG.7180.1:1;Parent=MSTRG.7180.1
chr1	unknown	exon	71932009	71932216	.	-	.	ID=exon:MSTRG.7180.1:2;Parent=MSTRG.7180.1
chr1	unknown	gene	72128629	72130602	.	-	.	ID=MSTRG.7200
chr1	unknown	mRNA	72128629	72130602	.	-	.	ID=MSTRG.7200.1;Parent=MSTRG.7200
chr1	unknown	exon	72128629	72130024	.	-	.	ID=exon:MSTRG.7200.1:1;Parent=MSTRG.7200.1
chr1	unknown	exon	72130152	72130602	.	-	.	ID=exon:MSTRG.7200.1:2;Parent=MSTRG.7200.1
chr1	unknown	gene	72709253	72710305	.	-	.	ID=MSTRG.7266
chr1	unknown	mRNA	72709253	72710305	.	-	.	ID=MSTRG.7266.1;Parent=MSTRG.7266
chr1	unknown	exon	72709253	72709453	.	-	.	ID=exon:MSTRG.7266.1:1;Parent=MSTRG.7266.1
chr1	unknown	exon	72709539	72710305	.	-	.	ID=exon:MSTRG.7266.1:2;Parent=MSTRG.7266.1
chr1	unknown	gene	73152433	73152995	.	+	.	ID=MSTRG.7315
chr1	unknown	mRNA	73152433	73152995	.	+	.	ID=MSTRG.7315.4;Parent=MSTRG.7315
chr1	unknown	exon	73152433	73152545	.	+	.	ID=exon:MSTRG.7315.4:1;Parent=MSTRG.7315.4
chr1	unknown	exon	73152634	73152995	.	+	.	ID=exon:MSTRG.7315.4:2;Parent=MSTRG.7315.4
chr1	unknown	gene	73233972	73234268	.	-	.	ID=MSTRG.7329
chr1	unknown	mRNA	73233972	73234268	.	-	.	ID=MSTRG.7329.1;Parent=MSTRG.7329
chr1	unknown	exon	73233972	73234120	.	-	.	ID=exon:MSTRG.7329.1:1;Parent=MSTRG.7329.1
chr1	unknown	exon	73234190	73234268	.	-	.	ID=exon:MSTRG.7329.1:2;Parent=MSTRG.7329.1
chr1	unknown	gene	73435692	73439870	.	+	.	ID=MSTRG.7353
chr1	unknown	mRNA	73435692	73439870	.	+	.	ID=MSTRG.7353.1;Parent=MSTRG.7353
chr1	unknown	exon	73435692	73435854	.	+	.	ID=exon:MSTRG.7353.1:1;Parent=MSTRG.7353.1
chr1	unknown	exon	73435953	73436031	.	+	.	ID=exon:MSTRG.7353.1:2;Parent=MSTRG.7353.1
chr1	unknown	exon	73439129	73439870	.	+	.	ID=exon:MSTRG.7353.1:3;Parent=MSTRG.7353.1
chr1	unknown	gene	73437763	73438150	.	-	.	ID=MSTRG.7354
chr1	unknown	mRNA	73437763	73438150	.	-	.	ID=MSTRG.7354.1;Parent=MSTRG.7354
chr1	unknown	exon	73437763	73438000	.	-	.	ID=exon:MSTRG.7354.1:1;Parent=MSTRG.7354.1
chr1	unknown	exon	73438092	73438150	.	-	.	ID=exon:MSTRG.7354.1:2;Parent=MSTRG.7354.1
chr1	unknown	gene	73495605	73509822	.	-	.	ID=MSTRG.7360
chr1	unknown	mRNA	73495605	73509822	.	-	.	ID=MSTRG.7360.1;Parent=MSTRG.7360
chr1	unknown	exon	73495605	73495843	.	-	.	ID=exon:MSTRG.7360.1:1;Parent=MSTRG.7360.1
chr1	unknown	exon	73508728	73508759	.	-	.	ID=exon:MSTRG.7360.1:2;Parent=MSTRG.7360.1
chr1	unknown	exon	73508855	73509133	.	-	.	ID=exon:MSTRG.7360.1:3;Parent=MSTRG.7360.1
chr1	unknown	exon	73509489	73509822	.	-	.	ID=exon:MSTRG.7360.1:4;Parent=MSTRG.7360.1
chr1	unknown	gene	73505467	73505750	.	+	.	ID=MSTRG.7361
chr1	unknown	mRNA	73505467	73505750	.	+	.	ID=MSTRG.7361.1;Parent=MSTRG.7361
chr1	unknown	exon	73505467	73505586	.	+	.	ID=exon:MSTRG.7361.1:1;Parent=MSTRG.7361.1
chr1	unknown	exon	73505656	73505750	.	+	.	ID=exon:MSTRG.7361.1:2;Parent=MSTRG.7361.1
chr1	unknown	gene	73505486	73506125	.	-	.	ID=MSTRG.7362
chr1	unknown	mRNA	73505486	73506125	.	-	.	ID=MSTRG.7362.1;Parent=MSTRG.7362
chr1	unknown	exon	73505486	73505586	.	-	.	ID=exon:MSTRG.7362.1:1;Parent=MSTRG.7362.1
chr1	unknown	exon	73505656	73506125	.	-	.	ID=exon:MSTRG.7362.1:2;Parent=MSTRG.7362.1
chr1	unknown	gene	73602166	73605337	.	+	.	ID=MSTRG.7375
chr1	unknown	mRNA	73602166	73605337	.	+	.	ID=MSTRG.7375.1;Parent=MSTRG.7375
chr1	unknown	exon	73602166	73602846	.	+	.	ID=exon:MSTRG.7375.1:1;Parent=MSTRG.7375.1
chr1	unknown	exon	73605118	73605337	.	+	.	ID=exon:MSTRG.7375.1:2;Parent=MSTRG.7375.1
chr1	unknown	mRNA	73603651	73605259	.	+	.	ID=MSTRG.7375.2;Parent=MSTRG.7375
chr1	unknown	exon	73603651	73603807	.	+	.	ID=exon:MSTRG.7375.2:1;Parent=MSTRG.7375.2
chr1	unknown	exon	73605118	73605259	.	+	.	ID=exon:MSTRG.7375.2:2;Parent=MSTRG.7375.2
chr1	unknown	gene	73713597	73715828	.	-	.	ID=MSTRG.7388
chr1	unknown	mRNA	73713597	73715828	.	-	.	ID=MSTRG.7388.3;Parent=MSTRG.7388
chr1	unknown	exon	73713597	73713651	.	-	.	ID=exon:MSTRG.7388.3:1;Parent=MSTRG.7388.3
chr1	unknown	exon	73715535	73715828	.	-	.	ID=exon:MSTRG.7388.3:2;Parent=MSTRG.7388.3
chr1	unknown	gene	74505746	74506528	.	-	.	ID=MSTRG.7481
chr1	unknown	mRNA	74505746	74506528	.	-	.	ID=MSTRG.7481.2;Parent=MSTRG.7481
chr1	unknown	exon	74505746	74505891	.	-	.	ID=exon:MSTRG.7481.2:1;Parent=MSTRG.7481.2
chr1	unknown	exon	74506012	74506367	.	-	.	ID=exon:MSTRG.7481.2:2;Parent=MSTRG.7481.2
chr1	unknown	exon	74506490	74506528	.	-	.	ID=exon:MSTRG.7481.2:3;Parent=MSTRG.7481.2
chr1	unknown	gene	74560570	74565775	.	-	.	ID=MSTRG.7487
chr1	unknown	mRNA	74560570	74565775	.	-	.	ID=MSTRG.7487.1;Parent=MSTRG.7487
chr1	unknown	exon	74560570	74560583	.	-	.	ID=exon:MSTRG.7487.1:1;Parent=MSTRG.7487.1
chr1	unknown	exon	74565583	74565775	.	-	.	ID=exon:MSTRG.7487.1:2;Parent=MSTRG.7487.1
chr1	unknown	gene	74706667	74707025	.	-	.	ID=MSTRG.7509
chr1	unknown	mRNA	74706667	74707025	.	-	.	ID=MSTRG.7509.1;Parent=MSTRG.7509
chr1	unknown	exon	74706667	74706692	.	-	.	ID=exon:MSTRG.7509.1:1;Parent=MSTRG.7509.1
chr1	unknown	exon	74706767	74707025	.	-	.	ID=exon:MSTRG.7509.1:2;Parent=MSTRG.7509.1
chr1	unknown	gene	74843190	74844210	.	+	.	ID=MSTRG.7527
chr1	unknown	mRNA	74843190	74844210	.	+	.	ID=MSTRG.7527.1;Parent=MSTRG.7527
chr1	unknown	exon	74843190	74843965	.	+	.	ID=exon:MSTRG.7527.1:1;Parent=MSTRG.7527.1
chr1	unknown	exon	74844178	74844210	.	+	.	ID=exon:MSTRG.7527.1:2;Parent=MSTRG.7527.1
chr1	unknown	gene	75098046	75099924	.	-	.	ID=MSTRG.7560
chr1	unknown	mRNA	75098046	75099924	.	-	.	ID=MSTRG.7560.1;Parent=MSTRG.7560
chr1	unknown	exon	75098046	75098458	.	-	.	ID=exon:MSTRG.7560.1:1;Parent=MSTRG.7560.1
chr1	unknown	exon	75099633	75099924	.	-	.	ID=exon:MSTRG.7560.1:2;Parent=MSTRG.7560.1
chr1	unknown	gene	75423144	75428832	.	-	.	ID=MSTRG.7596
chr1	unknown	mRNA	75423144	75428832	.	-	.	ID=MSTRG.7596.1;Parent=MSTRG.7596
chr1	unknown	exon	75423144	75423248	.	-	.	ID=exon:MSTRG.7596.1:1;Parent=MSTRG.7596.1
chr1	unknown	exon	75428689	75428832	.	-	.	ID=exon:MSTRG.7596.1:2;Parent=MSTRG.7596.1
chr1	unknown	gene	75504939	75516853	.	-	.	ID=MSTRG.7605
chr1	unknown	mRNA	75504939	75516853	.	-	.	ID=MSTRG.7605.2;Parent=MSTRG.7605
chr1	unknown	exon	75504939	75505076	.	-	.	ID=exon:MSTRG.7605.2:1;Parent=MSTRG.7605.2
chr1	unknown	exon	75516457	75516853	.	-	.	ID=exon:MSTRG.7605.2:2;Parent=MSTRG.7605.2
chr1	unknown	mRNA	75515061	75516761	.	-	.	ID=MSTRG.7605.3;Parent=MSTRG.7605
chr1	unknown	exon	75515061	75515365	.	-	.	ID=exon:MSTRG.7605.3:1;Parent=MSTRG.7605.3
chr1	unknown	exon	75516457	75516761	.	-	.	ID=exon:MSTRG.7605.3:2;Parent=MSTRG.7605.3
chr1	unknown	gene	75548041	75548742	.	+	.	ID=MSTRG.7617
chr1	unknown	mRNA	75548041	75548742	.	+	.	ID=MSTRG.7617.1;Parent=MSTRG.7617
chr1	unknown	exon	75548041	75548105	.	+	.	ID=exon:MSTRG.7617.1:1;Parent=MSTRG.7617.1
chr1	unknown	exon	75548205	75548332	.	+	.	ID=exon:MSTRG.7617.1:2;Parent=MSTRG.7617.1
chr1	unknown	exon	75548583	75548742	.	+	.	ID=exon:MSTRG.7617.1:3;Parent=MSTRG.7617.1
chr1	unknown	gene	75630433	75632484	.	+	.	ID=MSTRG.7627
chr1	unknown	mRNA	75630433	75632484	.	+	.	ID=MSTRG.7627.1;Parent=MSTRG.7627
chr1	unknown	exon	75630433	75630520	.	+	.	ID=exon:MSTRG.7627.1:1;Parent=MSTRG.7627.1
chr1	unknown	exon	75632275	75632347	.	+	.	ID=exon:MSTRG.7627.1:2;Parent=MSTRG.7627.1
chr1	unknown	exon	75632435	75632484	.	+	.	ID=exon:MSTRG.7627.1:3;Parent=MSTRG.7627.1
chr1	unknown	gene	75636617	75637366	.	+	.	ID=MSTRG.7628
chr1	unknown	mRNA	75636617	75637366	.	+	.	ID=MSTRG.7628.1;Parent=MSTRG.7628
chr1	unknown	exon	75636617	75636649	.	+	.	ID=exon:MSTRG.7628.1:1;Parent=MSTRG.7628.1
chr1	unknown	exon	75636733	75637366	.	+	.	ID=exon:MSTRG.7628.1:2;Parent=MSTRG.7628.1
chr1	unknown	gene	75791100	75793268	.	+	.	ID=MSTRG.7652
chr1	unknown	mRNA	75791100	75793268	.	+	.	ID=MSTRG.7652.3;Parent=MSTRG.7652
chr1	unknown	exon	75791100	75792046	.	+	.	ID=exon:MSTRG.7652.3:1;Parent=MSTRG.7652.3
chr1	unknown	exon	75792136	75793268	.	+	.	ID=exon:MSTRG.7652.3:2;Parent=MSTRG.7652.3
chr1	unknown	gene	76011624	76012746	.	+	.	ID=MSTRG.7667
chr1	unknown	mRNA	76011624	76012746	.	+	.	ID=MSTRG.7667.2;Parent=MSTRG.7667
chr1	unknown	exon	76011624	76012385	.	+	.	ID=exon:MSTRG.7667.2:1;Parent=MSTRG.7667.2
chr1	unknown	exon	76012475	76012746	.	+	.	ID=exon:MSTRG.7667.2:2;Parent=MSTRG.7667.2
chr1	unknown	gene	76100927	76104170	.	+	.	ID=MSTRG.7674
chr1	unknown	mRNA	76100927	76104170	.	+	.	ID=MSTRG.7674.1;Parent=MSTRG.7674
chr1	unknown	exon	76100927	76101942	.	+	.	ID=exon:MSTRG.7674.1:1;Parent=MSTRG.7674.1
chr1	unknown	exon	76104020	76104170	.	+	.	ID=exon:MSTRG.7674.1:2;Parent=MSTRG.7674.1
chr1	unknown	gene	76711116	76742168	.	-	.	ID=MSTRG.7721
chr1	unknown	mRNA	76711116	76742168	.	-	.	ID=MSTRG.7721.1;Parent=MSTRG.7721
chr1	unknown	exon	76711116	76711170	.	-	.	ID=exon:MSTRG.7721.1:1;Parent=MSTRG.7721.1
chr1	unknown	exon	76742001	76742168	.	-	.	ID=exon:MSTRG.7721.1:2;Parent=MSTRG.7721.1
chr1	unknown	gene	76942600	76944990	.	+	.	ID=MSTRG.7740
chr1	unknown	mRNA	76942600	76944990	.	+	.	ID=MSTRG.7740.1;Parent=MSTRG.7740
chr1	unknown	exon	76942600	76942663	.	+	.	ID=exon:MSTRG.7740.1:1;Parent=MSTRG.7740.1
chr1	unknown	exon	76944772	76944990	.	+	.	ID=exon:MSTRG.7740.1:2;Parent=MSTRG.7740.1
chr1	unknown	gene	76983786	76991243	.	-	.	ID=MSTRG.7742
chr1	unknown	mRNA	76983786	76991243	.	-	.	ID=MSTRG.7742.2;Parent=MSTRG.7742
chr1	unknown	exon	76983786	76984005	.	-	.	ID=exon:MSTRG.7742.2:1;Parent=MSTRG.7742.2
chr1	unknown	exon	76984286	76984378	.	-	.	ID=exon:MSTRG.7742.2:2;Parent=MSTRG.7742.2
chr1	unknown	exon	76989508	76989573	.	-	.	ID=exon:MSTRG.7742.2:3;Parent=MSTRG.7742.2
chr1	unknown	exon	76991214	76991243	.	-	.	ID=exon:MSTRG.7742.2:4;Parent=MSTRG.7742.2
chr1	unknown	gene	77305241	77324927	.	+	.	ID=MSTRG.7799
chr1	unknown	mRNA	77305241	77324927	.	+	.	ID=MSTRG.7799.1;Parent=MSTRG.7799
chr1	unknown	exon	77305241	77305387	.	+	.	ID=exon:MSTRG.7799.1:1;Parent=MSTRG.7799.1
chr1	unknown	exon	77305506	77305541	.	+	.	ID=exon:MSTRG.7799.1:2;Parent=MSTRG.7799.1
chr1	unknown	exon	77306599	77306680	.	+	.	ID=exon:MSTRG.7799.1:3;Parent=MSTRG.7799.1
chr1	unknown	exon	77324576	77324665	.	+	.	ID=exon:MSTRG.7799.1:4;Parent=MSTRG.7799.1
chr1	unknown	exon	77324811	77324927	.	+	.	ID=exon:MSTRG.7799.1:5;Parent=MSTRG.7799.1
chr1	unknown	gene	77376201	77377677	.	-	.	ID=MSTRG.7801
chr1	unknown	mRNA	77376201	77377677	.	-	.	ID=MSTRG.7801.3;Parent=MSTRG.7801
chr1	unknown	exon	77376201	77377002	.	-	.	ID=exon:MSTRG.7801.3:1;Parent=MSTRG.7801.3
chr1	unknown	exon	77377239	77377677	.	-	.	ID=exon:MSTRG.7801.3:2;Parent=MSTRG.7801.3
chr1	unknown	gene	77735930	77736686	.	-	.	ID=MSTRG.7839
chr1	unknown	mRNA	77735930	77736686	.	-	.	ID=MSTRG.7839.3;Parent=MSTRG.7839
chr1	unknown	exon	77735930	77736213	.	-	.	ID=exon:MSTRG.7839.3:1;Parent=MSTRG.7839.3
chr1	unknown	exon	77736509	77736686	.	-	.	ID=exon:MSTRG.7839.3:2;Parent=MSTRG.7839.3
chr1	unknown	gene	77803439	77803908	.	-	.	ID=MSTRG.7846
chr1	unknown	mRNA	77803439	77803908	.	-	.	ID=MSTRG.7846.1;Parent=MSTRG.7846
chr1	unknown	exon	77803439	77803503	.	-	.	ID=exon:MSTRG.7846.1:1;Parent=MSTRG.7846.1
chr1	unknown	exon	77803735	77803908	.	-	.	ID=exon:MSTRG.7846.1:2;Parent=MSTRG.7846.1
chr1	unknown	gene	78015085	78015457	.	-	.	ID=MSTRG.7865
chr1	unknown	mRNA	78015085	78015457	.	-	.	ID=MSTRG.7865.1;Parent=MSTRG.7865
chr1	unknown	exon	78015085	78015178	.	-	.	ID=exon:MSTRG.7865.1:1;Parent=MSTRG.7865.1
chr1	unknown	exon	78015216	78015457	.	-	.	ID=exon:MSTRG.7865.1:2;Parent=MSTRG.7865.1
chr1	unknown	gene	78037643	78038172	.	+	.	ID=MSTRG.7868
chr1	unknown	mRNA	78037643	78038172	.	+	.	ID=MSTRG.7868.1;Parent=MSTRG.7868
chr1	unknown	exon	78037643	78037713	.	+	.	ID=exon:MSTRG.7868.1:1;Parent=MSTRG.7868.1
chr1	unknown	exon	78037810	78038172	.	+	.	ID=exon:MSTRG.7868.1:2;Parent=MSTRG.7868.1
chr1	unknown	gene	78161884	78170572	.	+	.	ID=MSTRG.7900
chr1	unknown	mRNA	78161884	78170572	.	+	.	ID=MSTRG.7900.1;Parent=MSTRG.7900
chr1	unknown	exon	78161884	78162792	.	+	.	ID=exon:MSTRG.7900.1:1;Parent=MSTRG.7900.1
chr1	unknown	exon	78170483	78170572	.	+	.	ID=exon:MSTRG.7900.1:2;Parent=MSTRG.7900.1
chr1	unknown	mRNA	78161885	78163965	.	+	.	ID=MSTRG.7900.2;Parent=MSTRG.7900
chr1	unknown	exon	78161885	78162165	.	+	.	ID=exon:MSTRG.7900.2:1;Parent=MSTRG.7900.2
chr1	unknown	exon	78162681	78163965	.	+	.	ID=exon:MSTRG.7900.2:2;Parent=MSTRG.7900.2
chr1	unknown	gene	78294250	78305296	.	+	.	ID=MSTRG.7922
chr1	unknown	mRNA	78294250	78304080	.	+	.	ID=MSTRG.7922.1;Parent=MSTRG.7922
chr1	unknown	exon	78294250	78295086	.	+	.	ID=exon:MSTRG.7922.1:1;Parent=MSTRG.7922.1
chr1	unknown	exon	78300489	78300541	.	+	.	ID=exon:MSTRG.7922.1:2;Parent=MSTRG.7922.1
chr1	unknown	exon	78303799	78304080	.	+	.	ID=exon:MSTRG.7922.1:3;Parent=MSTRG.7922.1
chr1	unknown	mRNA	78294473	78304176	.	+	.	ID=MSTRG.7922.2;Parent=MSTRG.7922
chr1	unknown	exon	78294473	78295086	.	+	.	ID=exon:MSTRG.7922.2:1;Parent=MSTRG.7922.2
chr1	unknown	exon	78303799	78304176	.	+	.	ID=exon:MSTRG.7922.2:2;Parent=MSTRG.7922.2
chr1	unknown	mRNA	78294741	78305296	.	+	.	ID=MSTRG.7922.4;Parent=MSTRG.7922
chr1	unknown	exon	78294741	78295086	.	+	.	ID=exon:MSTRG.7922.4:1;Parent=MSTRG.7922.4
chr1	unknown	exon	78303805	78305296	.	+	.	ID=exon:MSTRG.7922.4:2;Parent=MSTRG.7922.4
chr1	unknown	gene	78395306	78395729	.	-	.	ID=MSTRG.7941
chr1	unknown	mRNA	78395306	78395729	.	-	.	ID=MSTRG.7941.1;Parent=MSTRG.7941
chr1	unknown	exon	78395306	78395546	.	-	.	ID=exon:MSTRG.7941.1:1;Parent=MSTRG.7941.1
chr1	unknown	exon	78395605	78395729	.	-	.	ID=exon:MSTRG.7941.1:2;Parent=MSTRG.7941.1
chr1	unknown	gene	78768907	78772766	.	-	.	ID=MSTRG.7966
chr1	unknown	mRNA	78768907	78772766	.	-	.	ID=MSTRG.7966.2;Parent=MSTRG.7966
chr1	unknown	exon	78768907	78770405	.	-	.	ID=exon:MSTRG.7966.2:1;Parent=MSTRG.7966.2
chr1	unknown	exon	78772093	78772766	.	-	.	ID=exon:MSTRG.7966.2:2;Parent=MSTRG.7966.2
chr1	unknown	mRNA	78768907	78772766	.	-	.	ID=MSTRG.7966.1;Parent=MSTRG.7966
chr1	unknown	exon	78768907	78770405	.	-	.	ID=exon:MSTRG.7966.1:1;Parent=MSTRG.7966.1
chr1	unknown	exon	78772093	78772162	.	-	.	ID=exon:MSTRG.7966.1:2;Parent=MSTRG.7966.1
chr1	unknown	exon	78772314	78772766	.	-	.	ID=exon:MSTRG.7966.1:3;Parent=MSTRG.7966.1
chr1	unknown	gene	78769612	78772391	.	+	.	ID=MSTRG.7967
chr1	unknown	mRNA	78769612	78772391	.	+	.	ID=MSTRG.7967.1;Parent=MSTRG.7967
chr1	unknown	exon	78769612	78770405	.	+	.	ID=exon:MSTRG.7967.1:1;Parent=MSTRG.7967.1
chr1	unknown	exon	78772093	78772162	.	+	.	ID=exon:MSTRG.7967.1:2;Parent=MSTRG.7967.1
chr1	unknown	exon	78772314	78772391	.	+	.	ID=exon:MSTRG.7967.1:3;Parent=MSTRG.7967.1
chr1	unknown	gene	79417573	79419448	.	+	.	ID=MSTRG.8009
chr1	unknown	mRNA	79417573	79419448	.	+	.	ID=MSTRG.8009.1;Parent=MSTRG.8009
chr1	unknown	exon	79417573	79417846	.	+	.	ID=exon:MSTRG.8009.1:1;Parent=MSTRG.8009.1
chr1	unknown	exon	79419115	79419448	.	+	.	ID=exon:MSTRG.8009.1:2;Parent=MSTRG.8009.1
chr1	unknown	gene	79992994	79995693	.	+	.	ID=MSTRG.8042
chr1	unknown	mRNA	79992994	79995693	.	+	.	ID=MSTRG.8042.1;Parent=MSTRG.8042
chr1	unknown	exon	79992994	79993623	.	+	.	ID=exon:MSTRG.8042.1:1;Parent=MSTRG.8042.1
chr1	unknown	exon	79995325	79995693	.	+	.	ID=exon:MSTRG.8042.1:2;Parent=MSTRG.8042.1
chr1	unknown	gene	80306207	80306818	.	-	.	ID=MSTRG.8075
chr1	unknown	mRNA	80306207	80306818	.	-	.	ID=MSTRG.8075.2;Parent=MSTRG.8075
chr1	unknown	exon	80306207	80306538	.	-	.	ID=exon:MSTRG.8075.2:1;Parent=MSTRG.8075.2
chr1	unknown	exon	80306695	80306818	.	-	.	ID=exon:MSTRG.8075.2:2;Parent=MSTRG.8075.2
chr1	unknown	gene	80850517	80851722	.	-	.	ID=MSTRG.8124
chr1	unknown	mRNA	80850517	80851722	.	-	.	ID=MSTRG.8124.1;Parent=MSTRG.8124
chr1	unknown	exon	80850517	80850939	.	-	.	ID=exon:MSTRG.8124.1:1;Parent=MSTRG.8124.1
chr1	unknown	exon	80850977	80851722	.	-	.	ID=exon:MSTRG.8124.1:2;Parent=MSTRG.8124.1
chr1	unknown	gene	81196129	81202933	.	+	.	ID=MSTRG.8156
chr1	unknown	mRNA	81196129	81202933	.	+	.	ID=MSTRG.8156.1;Parent=MSTRG.8156
chr1	unknown	exon	81196129	81196354	.	+	.	ID=exon:MSTRG.8156.1:1;Parent=MSTRG.8156.1
chr1	unknown	exon	81196449	81196552	.	+	.	ID=exon:MSTRG.8156.1:2;Parent=MSTRG.8156.1
chr1	unknown	exon	81202233	81202933	.	+	.	ID=exon:MSTRG.8156.1:3;Parent=MSTRG.8156.1
chr1	unknown	gene	81399231	81399721	.	+	.	ID=MSTRG.8189
chr1	unknown	mRNA	81399231	81399721	.	+	.	ID=MSTRG.8189.1;Parent=MSTRG.8189
chr1	unknown	exon	81399231	81399265	.	+	.	ID=exon:MSTRG.8189.1:1;Parent=MSTRG.8189.1
chr1	unknown	exon	81399469	81399721	.	+	.	ID=exon:MSTRG.8189.1:2;Parent=MSTRG.8189.1
chr1	unknown	gene	81421565	81422337	.	+	.	ID=MSTRG.8190
chr1	unknown	mRNA	81421565	81422337	.	+	.	ID=MSTRG.8190.1;Parent=MSTRG.8190
chr1	unknown	exon	81421565	81421601	.	+	.	ID=exon:MSTRG.8190.1:1;Parent=MSTRG.8190.1
chr1	unknown	exon	81422163	81422337	.	+	.	ID=exon:MSTRG.8190.1:2;Parent=MSTRG.8190.1
chr1	unknown	gene	81762270	81764693	.	+	.	ID=MSTRG.8222
chr1	unknown	mRNA	81762270	81764693	.	+	.	ID=MSTRG.8222.1;Parent=MSTRG.8222
chr1	unknown	exon	81762270	81762304	.	+	.	ID=exon:MSTRG.8222.1:1;Parent=MSTRG.8222.1
chr1	unknown	exon	81762380	81762426	.	+	.	ID=exon:MSTRG.8222.1:2;Parent=MSTRG.8222.1
chr1	unknown	exon	81762497	81764339	.	+	.	ID=exon:MSTRG.8222.1:3;Parent=MSTRG.8222.1
chr1	unknown	exon	81764362	81764693	.	+	.	ID=exon:MSTRG.8222.1:4;Parent=MSTRG.8222.1
chr1	unknown	mRNA	81762281	81764693	.	+	.	ID=MSTRG.8222.3;Parent=MSTRG.8222
chr1	unknown	exon	81762281	81762304	.	+	.	ID=exon:MSTRG.8222.3:1;Parent=MSTRG.8222.3
chr1	unknown	exon	81762380	81762426	.	+	.	ID=exon:MSTRG.8222.3:2;Parent=MSTRG.8222.3
chr1	unknown	exon	81762497	81763585	.	+	.	ID=exon:MSTRG.8222.3:3;Parent=MSTRG.8222.3
chr1	unknown	exon	81763724	81764339	.	+	.	ID=exon:MSTRG.8222.3:4;Parent=MSTRG.8222.3
chr1	unknown	exon	81764362	81764693	.	+	.	ID=exon:MSTRG.8222.3:5;Parent=MSTRG.8222.3
chr1	unknown	mRNA	81762281	81764693	.	+	.	ID=MSTRG.8222.2;Parent=MSTRG.8222
chr1	unknown	exon	81762281	81762426	.	+	.	ID=exon:MSTRG.8222.2:1;Parent=MSTRG.8222.2
chr1	unknown	exon	81762497	81764693	.	+	.	ID=exon:MSTRG.8222.2:2;Parent=MSTRG.8222.2
chr1	unknown	mRNA	81762343	81764626	.	+	.	ID=MSTRG.8222.4;Parent=MSTRG.8222
chr1	unknown	exon	81762343	81762421	.	+	.	ID=exon:MSTRG.8222.4:1;Parent=MSTRG.8222.4
chr1	unknown	exon	81763691	81764626	.	+	.	ID=exon:MSTRG.8222.4:2;Parent=MSTRG.8222.4
chr1	unknown	gene	81912554	81913592	.	+	.	ID=MSTRG.8244
chr1	unknown	mRNA	81912554	81913592	.	+	.	ID=MSTRG.8244.1;Parent=MSTRG.8244
chr1	unknown	exon	81912554	81912796	.	+	.	ID=exon:MSTRG.8244.1:1;Parent=MSTRG.8244.1
chr1	unknown	exon	81912887	81913592	.	+	.	ID=exon:MSTRG.8244.1:2;Parent=MSTRG.8244.1
chr1	unknown	gene	82028476	82034221	.	-	.	ID=MSTRG.8261
chr1	unknown	mRNA	82028476	82034221	.	-	.	ID=MSTRG.8261.4;Parent=MSTRG.8261
chr1	unknown	exon	82028476	82030918	.	-	.	ID=exon:MSTRG.8261.4:1;Parent=MSTRG.8261.4
chr1	unknown	exon	82033688	82034221	.	-	.	ID=exon:MSTRG.8261.4:2;Parent=MSTRG.8261.4
chr1	unknown	gene	83038004	83050107	.	-	.	ID=MSTRG.8371
chr1	unknown	mRNA	83038004	83050107	.	-	.	ID=MSTRG.8371.1;Parent=MSTRG.8371
chr1	unknown	exon	83038004	83038356	.	-	.	ID=exon:MSTRG.8371.1:1;Parent=MSTRG.8371.1
chr1	unknown	exon	83049747	83050107	.	-	.	ID=exon:MSTRG.8371.1:2;Parent=MSTRG.8371.1
chr1	unknown	gene	83388965	83390178	.	+	.	ID=MSTRG.8393
chr1	unknown	mRNA	83388965	83390178	.	+	.	ID=MSTRG.8393.1;Parent=MSTRG.8393
chr1	unknown	exon	83388965	83389187	.	+	.	ID=exon:MSTRG.8393.1:1;Parent=MSTRG.8393.1
chr1	unknown	exon	83389270	83390178	.	+	.	ID=exon:MSTRG.8393.1:2;Parent=MSTRG.8393.1
chr1	unknown	gene	83480996	83481425	.	-	.	ID=MSTRG.8401
chr1	unknown	mRNA	83480996	83481425	.	-	.	ID=MSTRG.8401.1;Parent=MSTRG.8401
chr1	unknown	exon	83480996	83481147	.	-	.	ID=exon:MSTRG.8401.1:1;Parent=MSTRG.8401.1
chr1	unknown	exon	83481179	83481425	.	-	.	ID=exon:MSTRG.8401.1:2;Parent=MSTRG.8401.1
chr1	unknown	gene	83525053	83529719	.	+	.	ID=MSTRG.8406
chr1	unknown	mRNA	83525053	83529719	.	+	.	ID=MSTRG.8406.1;Parent=MSTRG.8406
chr1	unknown	exon	83525053	83525514	.	+	.	ID=exon:MSTRG.8406.1:1;Parent=MSTRG.8406.1
chr1	unknown	exon	83529577	83529719	.	+	.	ID=exon:MSTRG.8406.1:2;Parent=MSTRG.8406.1
chr1	unknown	gene	83818832	83829917	.	+	.	ID=MSTRG.8437
chr1	unknown	mRNA	83818832	83829917	.	+	.	ID=MSTRG.8437.1;Parent=MSTRG.8437
chr1	unknown	exon	83818832	83818941	.	+	.	ID=exon:MSTRG.8437.1:1;Parent=MSTRG.8437.1
chr1	unknown	exon	83829498	83829917	.	+	.	ID=exon:MSTRG.8437.1:2;Parent=MSTRG.8437.1
chr1	unknown	mRNA	83829498	83829801	.	+	.	ID=MSTRG.8437.2;Parent=MSTRG.8437
chr1	unknown	exon	83829498	83829633	.	+	.	ID=exon:MSTRG.8437.2:1;Parent=MSTRG.8437.2
chr1	unknown	exon	83829729	83829801	.	+	.	ID=exon:MSTRG.8437.2:2;Parent=MSTRG.8437.2
chr1	unknown	gene	84097306	84102048	.	+	.	ID=MSTRG.8468
chr1	unknown	mRNA	84097306	84099647	.	+	.	ID=MSTRG.8468.1;Parent=MSTRG.8468
chr1	unknown	exon	84097306	84097399	.	+	.	ID=exon:MSTRG.8468.1:1;Parent=MSTRG.8468.1
chr1	unknown	exon	84099124	84099647	.	+	.	ID=exon:MSTRG.8468.1:2;Parent=MSTRG.8468.1
chr1	unknown	mRNA	84097306	84102048	.	+	.	ID=MSTRG.8468.2;Parent=MSTRG.8468
chr1	unknown	exon	84097306	84097399	.	+	.	ID=exon:MSTRG.8468.2:1;Parent=MSTRG.8468.2
chr1	unknown	exon	84101934	84102048	.	+	.	ID=exon:MSTRG.8468.2:2;Parent=MSTRG.8468.2
chr1	unknown	gene	84102139	84102573	.	+	.	ID=MSTRG.8471
chr1	unknown	mRNA	84102139	84102573	.	+	.	ID=MSTRG.8471.1;Parent=MSTRG.8471
chr1	unknown	exon	84102139	84102331	.	+	.	ID=exon:MSTRG.8471.1:1;Parent=MSTRG.8471.1
chr1	unknown	exon	84102443	84102573	.	+	.	ID=exon:MSTRG.8471.1:2;Parent=MSTRG.8471.1
chr1	unknown	gene	84194616	84197913	.	-	.	ID=MSTRG.8480
chr1	unknown	mRNA	84194616	84197901	.	-	.	ID=MSTRG.8480.3;Parent=MSTRG.8480
chr1	unknown	exon	84194616	84195192	.	-	.	ID=exon:MSTRG.8480.3:1;Parent=MSTRG.8480.3
chr1	unknown	exon	84195910	84196162	.	-	.	ID=exon:MSTRG.8480.3:2;Parent=MSTRG.8480.3
chr1	unknown	exon	84196949	84197901	.	-	.	ID=exon:MSTRG.8480.3:3;Parent=MSTRG.8480.3
chr1	unknown	mRNA	84194616	84197913	.	-	.	ID=MSTRG.8480.1;Parent=MSTRG.8480
chr1	unknown	exon	84194616	84195192	.	-	.	ID=exon:MSTRG.8480.1:1;Parent=MSTRG.8480.1
chr1	unknown	exon	84196949	84197913	.	-	.	ID=exon:MSTRG.8480.1:2;Parent=MSTRG.8480.1
chr1	unknown	gene	84194649	84197822	.	+	.	ID=MSTRG.8481
chr1	unknown	mRNA	84194649	84197393	.	+	.	ID=MSTRG.8481.1;Parent=MSTRG.8481
chr1	unknown	exon	84194649	84195170	.	+	.	ID=exon:MSTRG.8481.1:1;Parent=MSTRG.8481.1
chr1	unknown	exon	84195957	84196162	.	+	.	ID=exon:MSTRG.8481.1:2;Parent=MSTRG.8481.1
chr1	unknown	exon	84196949	84197393	.	+	.	ID=exon:MSTRG.8481.1:3;Parent=MSTRG.8481.1
chr1	unknown	mRNA	84194693	84197822	.	+	.	ID=MSTRG.8481.2;Parent=MSTRG.8481
chr1	unknown	exon	84194693	84195192	.	+	.	ID=exon:MSTRG.8481.2:1;Parent=MSTRG.8481.2
chr1	unknown	exon	84196949	84197822	.	+	.	ID=exon:MSTRG.8481.2:2;Parent=MSTRG.8481.2
chr1	unknown	gene	84274453	84280075	.	+	.	ID=MSTRG.8485
chr1	unknown	mRNA	84274453	84280075	.	+	.	ID=MSTRG.8485.1;Parent=MSTRG.8485
chr1	unknown	exon	84274453	84275194	.	+	.	ID=exon:MSTRG.8485.1:1;Parent=MSTRG.8485.1
chr1	unknown	exon	84279752	84280075	.	+	.	ID=exon:MSTRG.8485.1:2;Parent=MSTRG.8485.1
chr1	unknown	gene	84431060	84435385	.	-	.	ID=MSTRG.8512
chr1	unknown	mRNA	84431060	84435385	.	-	.	ID=MSTRG.8512.1;Parent=MSTRG.8512
chr1	unknown	exon	84431060	84431233	.	-	.	ID=exon:MSTRG.8512.1:1;Parent=MSTRG.8512.1
chr1	unknown	exon	84435337	84435385	.	-	.	ID=exon:MSTRG.8512.1:2;Parent=MSTRG.8512.1
chr1	unknown	gene	84440962	84441896	.	+	.	ID=MSTRG.8517
chr1	unknown	mRNA	84440962	84441896	.	+	.	ID=MSTRG.8517.1;Parent=MSTRG.8517
chr1	unknown	exon	84440962	84441027	.	+	.	ID=exon:MSTRG.8517.1:1;Parent=MSTRG.8517.1
chr1	unknown	exon	84441252	84441503	.	+	.	ID=exon:MSTRG.8517.1:2;Parent=MSTRG.8517.1
chr1	unknown	exon	84441827	84441896	.	+	.	ID=exon:MSTRG.8517.1:3;Parent=MSTRG.8517.1
chr1	unknown	gene	84702161	84715193	.	+	.	ID=MSTRG.8567
chr1	unknown	mRNA	84702161	84715193	.	+	.	ID=MSTRG.8567.1;Parent=MSTRG.8567
chr1	unknown	exon	84702161	84702960	.	+	.	ID=exon:MSTRG.8567.1:1;Parent=MSTRG.8567.1
chr1	unknown	exon	84714897	84715193	.	+	.	ID=exon:MSTRG.8567.1:2;Parent=MSTRG.8567.1
chr1	unknown	gene	84889508	84890135	.	-	.	ID=MSTRG.8585
chr1	unknown	mRNA	84889508	84890135	.	-	.	ID=MSTRG.8585.9;Parent=MSTRG.8585
chr1	unknown	exon	84889508	84889618	.	-	.	ID=exon:MSTRG.8585.9:1;Parent=MSTRG.8585.9
chr1	unknown	exon	84889737	84890135	.	-	.	ID=exon:MSTRG.8585.9:2;Parent=MSTRG.8585.9
chr1	unknown	gene	85369255	85370142	.	+	.	ID=MSTRG.8642
chr1	unknown	mRNA	85369255	85370142	.	+	.	ID=MSTRG.8642.1;Parent=MSTRG.8642
chr1	unknown	exon	85369255	85369386	.	+	.	ID=exon:MSTRG.8642.1:1;Parent=MSTRG.8642.1
chr1	unknown	exon	85369893	85370142	.	+	.	ID=exon:MSTRG.8642.1:2;Parent=MSTRG.8642.1
chr1	unknown	gene	85795496	85874908	.	+	.	ID=MSTRG.8697
chr1	unknown	mRNA	85795496	85874908	.	+	.	ID=MSTRG.8697.1;Parent=MSTRG.8697
chr1	unknown	exon	85795496	85795890	.	+	.	ID=exon:MSTRG.8697.1:1;Parent=MSTRG.8697.1
chr1	unknown	exon	85825634	85825779	.	+	.	ID=exon:MSTRG.8697.1:2;Parent=MSTRG.8697.1
chr1	unknown	exon	85874646	85874908	.	+	.	ID=exon:MSTRG.8697.1:3;Parent=MSTRG.8697.1
chr1	unknown	mRNA	85795705	85797214	.	+	.	ID=MSTRG.8697.4;Parent=MSTRG.8697
chr1	unknown	exon	85795705	85796060	.	+	.	ID=exon:MSTRG.8697.4:1;Parent=MSTRG.8697.4
chr1	unknown	exon	85796263	85797214	.	+	.	ID=exon:MSTRG.8697.4:2;Parent=MSTRG.8697.4
chr1	unknown	gene	85795609	85874908	.	-	.	ID=MSTRG.8698
chr1	unknown	mRNA	85795609	85874908	.	-	.	ID=MSTRG.8698.1;Parent=MSTRG.8698
chr1	unknown	exon	85795609	85795890	.	-	.	ID=exon:MSTRG.8698.1:1;Parent=MSTRG.8698.1
chr1	unknown	exon	85825634	85825779	.	-	.	ID=exon:MSTRG.8698.1:2;Parent=MSTRG.8698.1
chr1	unknown	exon	85874646	85874908	.	-	.	ID=exon:MSTRG.8698.1:3;Parent=MSTRG.8698.1
chr1	unknown	gene	86278000	86280227	.	-	.	ID=MSTRG.8772
chr1	unknown	mRNA	86278000	86280227	.	-	.	ID=MSTRG.8772.1;Parent=MSTRG.8772
chr1	unknown	exon	86278000	86278195	.	-	.	ID=exon:MSTRG.8772.1:1;Parent=MSTRG.8772.1
chr1	unknown	exon	86279906	86280227	.	-	.	ID=exon:MSTRG.8772.1:2;Parent=MSTRG.8772.1
chr1	unknown	gene	86534312	86541308	.	-	.	ID=MSTRG.8792
chr1	unknown	mRNA	86534312	86541308	.	-	.	ID=MSTRG.8792.1;Parent=MSTRG.8792
chr1	unknown	exon	86534312	86535109	.	-	.	ID=exon:MSTRG.8792.1:1;Parent=MSTRG.8792.1
chr1	unknown	exon	86537793	86537858	.	-	.	ID=exon:MSTRG.8792.1:2;Parent=MSTRG.8792.1
chr1	unknown	exon	86537971	86538035	.	-	.	ID=exon:MSTRG.8792.1:3;Parent=MSTRG.8792.1
chr1	unknown	exon	86540801	86541308	.	-	.	ID=exon:MSTRG.8792.1:4;Parent=MSTRG.8792.1
chr1	unknown	gene	87309173	87311311	.	-	.	ID=MSTRG.8838
chr1	unknown	mRNA	87309173	87311311	.	-	.	ID=MSTRG.8838.1;Parent=MSTRG.8838
chr1	unknown	exon	87309173	87310568	.	-	.	ID=exon:MSTRG.8838.1:1;Parent=MSTRG.8838.1
chr1	unknown	exon	87310598	87311311	.	-	.	ID=exon:MSTRG.8838.1:2;Parent=MSTRG.8838.1
chr1	unknown	gene	87310409	87310715	.	+	.	ID=MSTRG.8839
chr1	unknown	mRNA	87310409	87310715	.	+	.	ID=MSTRG.8839.1;Parent=MSTRG.8839
chr1	unknown	exon	87310409	87310568	.	+	.	ID=exon:MSTRG.8839.1:1;Parent=MSTRG.8839.1
chr1	unknown	exon	87310598	87310715	.	+	.	ID=exon:MSTRG.8839.1:2;Parent=MSTRG.8839.1
chr1	unknown	gene	87447751	87449017	.	-	.	ID=MSTRG.8847
chr1	unknown	mRNA	87447751	87449017	.	-	.	ID=MSTRG.8847.1;Parent=MSTRG.8847
chr1	unknown	exon	87447751	87448322	.	-	.	ID=exon:MSTRG.8847.1:1;Parent=MSTRG.8847.1
chr1	unknown	exon	87448722	87449017	.	-	.	ID=exon:MSTRG.8847.1:2;Parent=MSTRG.8847.1
chr1	unknown	gene	87448066	87448826	.	+	.	ID=MSTRG.8848
chr1	unknown	mRNA	87448066	87448826	.	+	.	ID=MSTRG.8848.1;Parent=MSTRG.8848
chr1	unknown	exon	87448066	87448322	.	+	.	ID=exon:MSTRG.8848.1:1;Parent=MSTRG.8848.1
chr1	unknown	exon	87448722	87448826	.	+	.	ID=exon:MSTRG.8848.1:2;Parent=MSTRG.8848.1
chr1	unknown	gene	87488583	87489112	.	-	.	ID=MSTRG.8859
chr1	unknown	mRNA	87488583	87489112	.	-	.	ID=MSTRG.8859.1;Parent=MSTRG.8859
chr1	unknown	exon	87488583	87488636	.	-	.	ID=exon:MSTRG.8859.1:1;Parent=MSTRG.8859.1
chr1	unknown	exon	87488728	87489112	.	-	.	ID=exon:MSTRG.8859.1:2;Parent=MSTRG.8859.1
chr1	unknown	gene	87614556	87615068	.	+	.	ID=MSTRG.8865
chr1	unknown	mRNA	87614556	87615068	.	+	.	ID=MSTRG.8865.1;Parent=MSTRG.8865
chr1	unknown	exon	87614556	87614694	.	+	.	ID=exon:MSTRG.8865.1:1;Parent=MSTRG.8865.1
chr1	unknown	exon	87614804	87615068	.	+	.	ID=exon:MSTRG.8865.1:2;Parent=MSTRG.8865.1
chr1	unknown	gene	87672754	87694533	.	-	.	ID=MSTRG.8871
chr1	unknown	mRNA	87672754	87694533	.	-	.	ID=MSTRG.8871.1;Parent=MSTRG.8871
chr1	unknown	exon	87672754	87672884	.	-	.	ID=exon:MSTRG.8871.1:1;Parent=MSTRG.8871.1
chr1	unknown	exon	87694189	87694533	.	-	.	ID=exon:MSTRG.8871.1:2;Parent=MSTRG.8871.1
chr1	unknown	gene	87817506	87823125	.	-	.	ID=MSTRG.8931
chr1	unknown	mRNA	87817506	87823125	.	-	.	ID=MSTRG.8931.1;Parent=MSTRG.8931
chr1	unknown	exon	87817506	87817804	.	-	.	ID=exon:MSTRG.8931.1:1;Parent=MSTRG.8931.1
chr1	unknown	exon	87822959	87823125	.	-	.	ID=exon:MSTRG.8931.1:2;Parent=MSTRG.8931.1
chr1	unknown	gene	87904284	87907078	.	+	.	ID=MSTRG.8933
chr1	unknown	mRNA	87904284	87907078	.	+	.	ID=MSTRG.8933.3;Parent=MSTRG.8933
chr1	unknown	exon	87904284	87905557	.	+	.	ID=exon:MSTRG.8933.3:1;Parent=MSTRG.8933.3
chr1	unknown	exon	87906997	87907078	.	+	.	ID=exon:MSTRG.8933.3:2;Parent=MSTRG.8933.3
chr1	unknown	gene	88092174	88092561	.	+	.	ID=MSTRG.8946
chr1	unknown	mRNA	88092174	88092561	.	+	.	ID=MSTRG.8946.1;Parent=MSTRG.8946
chr1	unknown	exon	88092174	88092283	.	+	.	ID=exon:MSTRG.8946.1:1;Parent=MSTRG.8946.1
chr1	unknown	exon	88092447	88092561	.	+	.	ID=exon:MSTRG.8946.1:2;Parent=MSTRG.8946.1
chr1	unknown	gene	88214602	88215266	.	+	.	ID=MSTRG.8958
chr1	unknown	mRNA	88214602	88215266	.	+	.	ID=MSTRG.8958.2;Parent=MSTRG.8958
chr1	unknown	exon	88214602	88214919	.	+	.	ID=exon:MSTRG.8958.2:1;Parent=MSTRG.8958.2
chr1	unknown	exon	88214966	88215266	.	+	.	ID=exon:MSTRG.8958.2:2;Parent=MSTRG.8958.2
chr1	unknown	gene	88605913	88608168	.	+	.	ID=MSTRG.8996
chr1	unknown	mRNA	88605913	88608168	.	+	.	ID=MSTRG.8996.3;Parent=MSTRG.8996
chr1	unknown	exon	88605913	88606656	.	+	.	ID=exon:MSTRG.8996.3:1;Parent=MSTRG.8996.3
chr1	unknown	exon	88606682	88608168	.	+	.	ID=exon:MSTRG.8996.3:2;Parent=MSTRG.8996.3
chr1	unknown	gene	88606616	88607271	.	-	.	ID=MSTRG.9002
chr1	unknown	mRNA	88606616	88607271	.	-	.	ID=MSTRG.9002.1;Parent=MSTRG.9002
chr1	unknown	exon	88606616	88606656	.	-	.	ID=exon:MSTRG.9002.1:1;Parent=MSTRG.9002.1
chr1	unknown	exon	88606682	88607271	.	-	.	ID=exon:MSTRG.9002.1:2;Parent=MSTRG.9002.1
chr1	unknown	gene	88648146	88648769	.	+	.	ID=MSTRG.9012
chr1	unknown	mRNA	88648146	88648769	.	+	.	ID=MSTRG.9012.1;Parent=MSTRG.9012
chr1	unknown	exon	88648146	88648589	.	+	.	ID=exon:MSTRG.9012.1:1;Parent=MSTRG.9012.1
chr1	unknown	exon	88648709	88648769	.	+	.	ID=exon:MSTRG.9012.1:2;Parent=MSTRG.9012.1
chr1	unknown	gene	88648194	88650358	.	-	.	ID=MSTRG.9010
chr1	unknown	mRNA	88648194	88650358	.	-	.	ID=MSTRG.9010.2;Parent=MSTRG.9010
chr1	unknown	exon	88648194	88648589	.	-	.	ID=exon:MSTRG.9010.2:1;Parent=MSTRG.9010.2
chr1	unknown	exon	88648709	88650358	.	-	.	ID=exon:MSTRG.9010.2:2;Parent=MSTRG.9010.2
chr1	unknown	gene	88732318	88740265	.	+	.	ID=MSTRG.9020
chr1	unknown	mRNA	88732318	88740265	.	+	.	ID=MSTRG.9020.1;Parent=MSTRG.9020
chr1	unknown	exon	88732318	88732462	.	+	.	ID=exon:MSTRG.9020.1:1;Parent=MSTRG.9020.1
chr1	unknown	exon	88740093	88740265	.	+	.	ID=exon:MSTRG.9020.1:2;Parent=MSTRG.9020.1
chr1	unknown	gene	88742533	88747269	.	+	.	ID=MSTRG.9022
chr1	unknown	mRNA	88742533	88747269	.	+	.	ID=MSTRG.9022.1;Parent=MSTRG.9022
chr1	unknown	exon	88742533	88742800	.	+	.	ID=exon:MSTRG.9022.1:1;Parent=MSTRG.9022.1
chr1	unknown	exon	88747067	88747269	.	+	.	ID=exon:MSTRG.9022.1:2;Parent=MSTRG.9022.1
chr1	unknown	gene	89220697	89230967	.	+	.	ID=MSTRG.9062
chr1	unknown	mRNA	89220697	89230503	.	+	.	ID=MSTRG.9062.2;Parent=MSTRG.9062
chr1	unknown	exon	89220697	89222484	.	+	.	ID=exon:MSTRG.9062.2:1;Parent=MSTRG.9062.2
chr1	unknown	exon	89230457	89230503	.	+	.	ID=exon:MSTRG.9062.2:2;Parent=MSTRG.9062.2
chr1	unknown	mRNA	89222794	89230967	.	+	.	ID=MSTRG.9062.4;Parent=MSTRG.9062
chr1	unknown	exon	89222794	89222916	.	+	.	ID=exon:MSTRG.9062.4:1;Parent=MSTRG.9062.4
chr1	unknown	exon	89230888	89230967	.	+	.	ID=exon:MSTRG.9062.4:2;Parent=MSTRG.9062.4
chr1	unknown	gene	89221173	89222364	.	-	.	ID=MSTRG.9063
chr1	unknown	mRNA	89221173	89222364	.	-	.	ID=MSTRG.9063.1;Parent=MSTRG.9063
chr1	unknown	exon	89221173	89221460	.	-	.	ID=exon:MSTRG.9063.1:1;Parent=MSTRG.9063.1
chr1	unknown	exon	89221888	89222364	.	-	.	ID=exon:MSTRG.9063.1:2;Parent=MSTRG.9063.1
chr1	unknown	gene	89309286	89309601	.	-	.	ID=MSTRG.9073
chr1	unknown	mRNA	89309286	89309601	.	-	.	ID=MSTRG.9073.1;Parent=MSTRG.9073
chr1	unknown	exon	89309286	89309331	.	-	.	ID=exon:MSTRG.9073.1:1;Parent=MSTRG.9073.1
chr1	unknown	exon	89309425	89309601	.	-	.	ID=exon:MSTRG.9073.1:2;Parent=MSTRG.9073.1
chr1	unknown	gene	89433992	89437078	.	+	.	ID=MSTRG.9082
chr1	unknown	mRNA	89433992	89437078	.	+	.	ID=MSTRG.9082.1;Parent=MSTRG.9082
chr1	unknown	exon	89433992	89434098	.	+	.	ID=exon:MSTRG.9082.1:1;Parent=MSTRG.9082.1
chr1	unknown	exon	89436791	89437078	.	+	.	ID=exon:MSTRG.9082.1:2;Parent=MSTRG.9082.1
chr1	unknown	gene	89589497	89589806	.	-	.	ID=MSTRG.9094
chr1	unknown	mRNA	89589497	89589806	.	-	.	ID=MSTRG.9094.2;Parent=MSTRG.9094
chr1	unknown	exon	89589497	89589621	.	-	.	ID=exon:MSTRG.9094.2:1;Parent=MSTRG.9094.2
chr1	unknown	exon	89589692	89589806	.	-	.	ID=exon:MSTRG.9094.2:2;Parent=MSTRG.9094.2
chr1	unknown	gene	90026222	90026472	.	+	.	ID=MSTRG.9165
chr1	unknown	mRNA	90026222	90026472	.	+	.	ID=MSTRG.9165.1;Parent=MSTRG.9165
chr1	unknown	exon	90026222	90026275	.	+	.	ID=exon:MSTRG.9165.1:1;Parent=MSTRG.9165.1
chr1	unknown	exon	90026313	90026472	.	+	.	ID=exon:MSTRG.9165.1:2;Parent=MSTRG.9165.1
chr1	unknown	gene	90082432	90087575	.	-	.	ID=MSTRG.9171
chr1	unknown	mRNA	90082432	90087575	.	-	.	ID=MSTRG.9171.1;Parent=MSTRG.9171
chr1	unknown	exon	90082432	90082511	.	-	.	ID=exon:MSTRG.9171.1:1;Parent=MSTRG.9171.1
chr1	unknown	exon	90087340	90087575	.	-	.	ID=exon:MSTRG.9171.1:2;Parent=MSTRG.9171.1
chr1	unknown	gene	90178642	90216219	.	+	.	ID=MSTRG.9180
chr1	unknown	mRNA	90178642	90216219	.	+	.	ID=MSTRG.9180.1;Parent=MSTRG.9180
chr1	unknown	exon	90178642	90178804	.	+	.	ID=exon:MSTRG.9180.1:1;Parent=MSTRG.9180.1
chr1	unknown	exon	90216167	90216219	.	+	.	ID=exon:MSTRG.9180.1:2;Parent=MSTRG.9180.1
chr1	unknown	gene	90248082	90249204	.	-	.	ID=MSTRG.9187
chr1	unknown	mRNA	90248082	90249204	.	-	.	ID=MSTRG.9187.1;Parent=MSTRG.9187
chr1	unknown	exon	90248082	90248166	.	-	.	ID=exon:MSTRG.9187.1:1;Parent=MSTRG.9187.1
chr1	unknown	exon	90248757	90249204	.	-	.	ID=exon:MSTRG.9187.1:2;Parent=MSTRG.9187.1
chr1	unknown	gene	90300395	90302488	.	+	.	ID=MSTRG.9194
chr1	unknown	mRNA	90300395	90302488	.	+	.	ID=MSTRG.9194.2;Parent=MSTRG.9194
chr1	unknown	exon	90300395	90300428	.	+	.	ID=exon:MSTRG.9194.2:1;Parent=MSTRG.9194.2
chr1	unknown	exon	90300513	90300561	.	+	.	ID=exon:MSTRG.9194.2:2;Parent=MSTRG.9194.2
chr1	unknown	exon	90302229	90302488	.	+	.	ID=exon:MSTRG.9194.2:3;Parent=MSTRG.9194.2
chr1	unknown	gene	90466210	90466825	.	+	.	ID=MSTRG.9200
chr1	unknown	mRNA	90466210	90466825	.	+	.	ID=MSTRG.9200.1;Parent=MSTRG.9200
chr1	unknown	exon	90466210	90466557	.	+	.	ID=exon:MSTRG.9200.1:1;Parent=MSTRG.9200.1
chr1	unknown	exon	90466635	90466825	.	+	.	ID=exon:MSTRG.9200.1:2;Parent=MSTRG.9200.1
chr1	unknown	gene	90466258	90466879	.	-	.	ID=MSTRG.9201
chr1	unknown	mRNA	90466258	90466879	.	-	.	ID=MSTRG.9201.1;Parent=MSTRG.9201
chr1	unknown	exon	90466258	90466557	.	-	.	ID=exon:MSTRG.9201.1:1;Parent=MSTRG.9201.1
chr1	unknown	exon	90466635	90466879	.	-	.	ID=exon:MSTRG.9201.1:2;Parent=MSTRG.9201.1
chr1	unknown	gene	90622005	90626580	.	-	.	ID=MSTRG.9219
chr1	unknown	mRNA	90622005	90626580	.	-	.	ID=MSTRG.9219.2;Parent=MSTRG.9219
chr1	unknown	exon	90622005	90622581	.	-	.	ID=exon:MSTRG.9219.2:1;Parent=MSTRG.9219.2
chr1	unknown	exon	90624134	90626580	.	-	.	ID=exon:MSTRG.9219.2:2;Parent=MSTRG.9219.2
chr1	unknown	gene	91024223	91029567	.	-	.	ID=MSTRG.9263
chr1	unknown	mRNA	91024223	91029567	.	-	.	ID=MSTRG.9263.1;Parent=MSTRG.9263
chr1	unknown	exon	91024223	91024299	.	-	.	ID=exon:MSTRG.9263.1:1;Parent=MSTRG.9263.1
chr1	unknown	exon	91028946	91029567	.	-	.	ID=exon:MSTRG.9263.1:2;Parent=MSTRG.9263.1
chr1	unknown	gene	91241751	91242395	.	-	.	ID=MSTRG.9281
chr1	unknown	mRNA	91241751	91242395	.	-	.	ID=MSTRG.9281.2;Parent=MSTRG.9281
chr1	unknown	exon	91241751	91241968	.	-	.	ID=exon:MSTRG.9281.2:1;Parent=MSTRG.9281.2
chr1	unknown	exon	91242195	91242395	.	-	.	ID=exon:MSTRG.9281.2:2;Parent=MSTRG.9281.2
chr1	unknown	mRNA	91241751	91242395	.	-	.	ID=MSTRG.9281.1;Parent=MSTRG.9281
chr1	unknown	exon	91241751	91241968	.	-	.	ID=exon:MSTRG.9281.1:1;Parent=MSTRG.9281.1
chr1	unknown	exon	91242191	91242395	.	-	.	ID=exon:MSTRG.9281.1:2;Parent=MSTRG.9281.1
chr1	unknown	gene	91780855	91781812	.	-	.	ID=MSTRG.9344
chr1	unknown	mRNA	91780855	91781812	.	-	.	ID=MSTRG.9344.3;Parent=MSTRG.9344
chr1	unknown	exon	91780855	91781106	.	-	.	ID=exon:MSTRG.9344.3:1;Parent=MSTRG.9344.3
chr1	unknown	exon	91781313	91781812	.	-	.	ID=exon:MSTRG.9344.3:2;Parent=MSTRG.9344.3
chr1	unknown	gene	91840986	92279063	.	+	.	ID=MSTRG.9346
chr1	unknown	mRNA	91840986	92279063	.	+	.	ID=MSTRG.9346.1;Parent=MSTRG.9346
chr1	unknown	exon	91840986	91841487	.	+	.	ID=exon:MSTRG.9346.1:1;Parent=MSTRG.9346.1
chr1	unknown	exon	92278999	92279063	.	+	.	ID=exon:MSTRG.9346.1:2;Parent=MSTRG.9346.1
chr1	unknown	gene	91980630	91982438	.	+	.	ID=MSTRG.9361
chr1	unknown	mRNA	91980630	91982438	.	+	.	ID=MSTRG.9361.1;Parent=MSTRG.9361
chr1	unknown	exon	91980630	91980674	.	+	.	ID=exon:MSTRG.9361.1:1;Parent=MSTRG.9361.1
chr1	unknown	exon	91980802	91980846	.	+	.	ID=exon:MSTRG.9361.1:2;Parent=MSTRG.9361.1
chr1	unknown	exon	91982178	91982249	.	+	.	ID=exon:MSTRG.9361.1:3;Parent=MSTRG.9361.1
chr1	unknown	exon	91982388	91982438	.	+	.	ID=exon:MSTRG.9361.1:4;Parent=MSTRG.9361.1
chr1	unknown	gene	92164010	92166284	.	+	.	ID=MSTRG.9376
chr1	unknown	mRNA	92164010	92166284	.	+	.	ID=MSTRG.9376.1;Parent=MSTRG.9376
chr1	unknown	exon	92164010	92164313	.	+	.	ID=exon:MSTRG.9376.1:1;Parent=MSTRG.9376.1
chr1	unknown	exon	92165328	92165391	.	+	.	ID=exon:MSTRG.9376.1:2;Parent=MSTRG.9376.1
chr1	unknown	exon	92166209	92166284	.	+	.	ID=exon:MSTRG.9376.1:3;Parent=MSTRG.9376.1
chr1	unknown	gene	92287864	92292817	.	-	.	ID=MSTRG.9386
chr1	unknown	mRNA	92287864	92292817	.	-	.	ID=MSTRG.9386.1;Parent=MSTRG.9386
chr1	unknown	exon	92287864	92287968	.	-	.	ID=exon:MSTRG.9386.1:1;Parent=MSTRG.9386.1
chr1	unknown	exon	92292564	92292817	.	-	.	ID=exon:MSTRG.9386.1:2;Parent=MSTRG.9386.1
chr1	unknown	gene	92542273	92547754	.	+	.	ID=MSTRG.9406
chr1	unknown	mRNA	92542273	92547754	.	+	.	ID=MSTRG.9406.1;Parent=MSTRG.9406
chr1	unknown	exon	92542273	92543121	.	+	.	ID=exon:MSTRG.9406.1:1;Parent=MSTRG.9406.1
chr1	unknown	exon	92543207	92543443	.	+	.	ID=exon:MSTRG.9406.1:2;Parent=MSTRG.9406.1
chr1	unknown	exon	92547588	92547754	.	+	.	ID=exon:MSTRG.9406.1:3;Parent=MSTRG.9406.1
chr1	unknown	mRNA	92542356	92545483	.	+	.	ID=MSTRG.9406.2;Parent=MSTRG.9406
chr1	unknown	exon	92542356	92543121	.	+	.	ID=exon:MSTRG.9406.2:1;Parent=MSTRG.9406.2
chr1	unknown	exon	92543207	92543443	.	+	.	ID=exon:MSTRG.9406.2:2;Parent=MSTRG.9406.2
chr1	unknown	exon	92545281	92545483	.	+	.	ID=exon:MSTRG.9406.2:3;Parent=MSTRG.9406.2
chr1	unknown	gene	92719028	92719613	.	+	.	ID=MSTRG.9421
chr1	unknown	mRNA	92719028	92719613	.	+	.	ID=MSTRG.9421.1;Parent=MSTRG.9421
chr1	unknown	exon	92719028	92719314	.	+	.	ID=exon:MSTRG.9421.1:1;Parent=MSTRG.9421.1
chr1	unknown	exon	92719500	92719613	.	+	.	ID=exon:MSTRG.9421.1:2;Parent=MSTRG.9421.1
chr1	unknown	gene	93168912	93169550	.	-	.	ID=MSTRG.9457
chr1	unknown	mRNA	93168912	93169550	.	-	.	ID=MSTRG.9457.1;Parent=MSTRG.9457
chr1	unknown	exon	93168912	93168988	.	-	.	ID=exon:MSTRG.9457.1:1;Parent=MSTRG.9457.1
chr1	unknown	exon	93169066	93169550	.	-	.	ID=exon:MSTRG.9457.1:2;Parent=MSTRG.9457.1
chr1	unknown	mRNA	93168954	93169307	.	-	.	ID=MSTRG.9457.2;Parent=MSTRG.9457
chr1	unknown	exon	93168954	93168992	.	-	.	ID=exon:MSTRG.9457.2:1;Parent=MSTRG.9457.2
chr1	unknown	exon	93169066	93169307	.	-	.	ID=exon:MSTRG.9457.2:2;Parent=MSTRG.9457.2
chr1	unknown	gene	93269147	93272075	.	+	.	ID=MSTRG.9467
chr1	unknown	mRNA	93269147	93272075	.	+	.	ID=MSTRG.9467.1;Parent=MSTRG.9467
chr1	unknown	exon	93269147	93269768	.	+	.	ID=exon:MSTRG.9467.1:1;Parent=MSTRG.9467.1
chr1	unknown	exon	93270586	93270714	.	+	.	ID=exon:MSTRG.9467.1:2;Parent=MSTRG.9467.1
chr1	unknown	exon	93271942	93272075	.	+	.	ID=exon:MSTRG.9467.1:3;Parent=MSTRG.9467.1
chr1	unknown	mRNA	93269156	93272053	.	+	.	ID=MSTRG.9467.2;Parent=MSTRG.9467
chr1	unknown	exon	93269156	93269475	.	+	.	ID=exon:MSTRG.9467.2:1;Parent=MSTRG.9467.2
chr1	unknown	exon	93269682	93269768	.	+	.	ID=exon:MSTRG.9467.2:2;Parent=MSTRG.9467.2
chr1	unknown	exon	93270586	93270714	.	+	.	ID=exon:MSTRG.9467.2:3;Parent=MSTRG.9467.2
chr1	unknown	exon	93271942	93272053	.	+	.	ID=exon:MSTRG.9467.2:4;Parent=MSTRG.9467.2
chr1	unknown	mRNA	93269189	93272067	.	+	.	ID=MSTRG.9467.3;Parent=MSTRG.9467
chr1	unknown	exon	93269189	93269542	.	+	.	ID=exon:MSTRG.9467.3:1;Parent=MSTRG.9467.3
chr1	unknown	exon	93269682	93269768	.	+	.	ID=exon:MSTRG.9467.3:2;Parent=MSTRG.9467.3
chr1	unknown	exon	93270586	93270714	.	+	.	ID=exon:MSTRG.9467.3:3;Parent=MSTRG.9467.3
chr1	unknown	exon	93271942	93272067	.	+	.	ID=exon:MSTRG.9467.3:4;Parent=MSTRG.9467.3
chr1	unknown	mRNA	93269305	93270657	.	+	.	ID=MSTRG.9467.4;Parent=MSTRG.9467
chr1	unknown	exon	93269305	93269763	.	+	.	ID=exon:MSTRG.9467.4:1;Parent=MSTRG.9467.4
chr1	unknown	exon	93270586	93270657	.	+	.	ID=exon:MSTRG.9467.4:2;Parent=MSTRG.9467.4
chr1	unknown	gene	93269175	93272133	.	-	.	ID=MSTRG.9466
chr1	unknown	mRNA	93269175	93272133	.	-	.	ID=MSTRG.9466.2;Parent=MSTRG.9466
chr1	unknown	exon	93269175	93269475	.	-	.	ID=exon:MSTRG.9466.2:1;Parent=MSTRG.9466.2
chr1	unknown	exon	93269682	93269768	.	-	.	ID=exon:MSTRG.9466.2:2;Parent=MSTRG.9466.2
chr1	unknown	exon	93270586	93270714	.	-	.	ID=exon:MSTRG.9466.2:3;Parent=MSTRG.9466.2
chr1	unknown	exon	93271942	93272133	.	-	.	ID=exon:MSTRG.9466.2:4;Parent=MSTRG.9466.2
chr1	unknown	gene	93297558	93298451	.	-	.	ID=MSTRG.9470
chr1	unknown	mRNA	93297558	93298451	.	-	.	ID=MSTRG.9470.1;Parent=MSTRG.9470
chr1	unknown	exon	93297558	93298022	.	-	.	ID=exon:MSTRG.9470.1:1;Parent=MSTRG.9470.1
chr1	unknown	exon	93298113	93298451	.	-	.	ID=exon:MSTRG.9470.1:2;Parent=MSTRG.9470.1
chr1	unknown	gene	93849918	93851087	.	-	.	ID=MSTRG.9529
chr1	unknown	mRNA	93849918	93851087	.	-	.	ID=MSTRG.9529.1;Parent=MSTRG.9529
chr1	unknown	exon	93849918	93850127	.	-	.	ID=exon:MSTRG.9529.1:1;Parent=MSTRG.9529.1
chr1	unknown	exon	93850859	93850889	.	-	.	ID=exon:MSTRG.9529.1:2;Parent=MSTRG.9529.1
chr1	unknown	exon	93850967	93851087	.	-	.	ID=exon:MSTRG.9529.1:3;Parent=MSTRG.9529.1
chr1	unknown	gene	94889809	94890473	.	-	.	ID=MSTRG.9642
chr1	unknown	mRNA	94889809	94890473	.	-	.	ID=MSTRG.9642.1;Parent=MSTRG.9642
chr1	unknown	exon	94889809	94889843	.	-	.	ID=exon:MSTRG.9642.1:1;Parent=MSTRG.9642.1
chr1	unknown	exon	94890238	94890473	.	-	.	ID=exon:MSTRG.9642.1:2;Parent=MSTRG.9642.1
chr1	unknown	gene	95010206	95014408	.	+	.	ID=MSTRG.9648
chr1	unknown	mRNA	95010206	95014408	.	+	.	ID=MSTRG.9648.1;Parent=MSTRG.9648
chr1	unknown	exon	95010206	95010287	.	+	.	ID=exon:MSTRG.9648.1:1;Parent=MSTRG.9648.1
chr1	unknown	exon	95014268	95014408	.	+	.	ID=exon:MSTRG.9648.1:2;Parent=MSTRG.9648.1
chr1	unknown	gene	95513378	95514824	.	-	.	ID=MSTRG.9691
chr1	unknown	mRNA	95513378	95514824	.	-	.	ID=MSTRG.9691.1;Parent=MSTRG.9691
chr1	unknown	exon	95513378	95513705	.	-	.	ID=exon:MSTRG.9691.1:1;Parent=MSTRG.9691.1
chr1	unknown	exon	95514445	95514824	.	-	.	ID=exon:MSTRG.9691.1:2;Parent=MSTRG.9691.1
chr1	unknown	gene	95984398	95984834	.	+	.	ID=MSTRG.9745
chr1	unknown	mRNA	95984398	95984834	.	+	.	ID=MSTRG.9745.2;Parent=MSTRG.9745
chr1	unknown	exon	95984398	95984460	.	+	.	ID=exon:MSTRG.9745.2:1;Parent=MSTRG.9745.2
chr1	unknown	exon	95984556	95984834	.	+	.	ID=exon:MSTRG.9745.2:2;Parent=MSTRG.9745.2
chr1	unknown	gene	97105222	97106581	.	+	.	ID=MSTRG.9902
chr1	unknown	mRNA	97105222	97106581	.	+	.	ID=MSTRG.9902.1;Parent=MSTRG.9902
chr1	unknown	exon	97105222	97106033	.	+	.	ID=exon:MSTRG.9902.1:1;Parent=MSTRG.9902.1
chr1	unknown	exon	97106091	97106581	.	+	.	ID=exon:MSTRG.9902.1:2;Parent=MSTRG.9902.1
chr1	unknown	gene	97187008	97187795	.	+	.	ID=MSTRG.9918
chr1	unknown	mRNA	97187008	97187795	.	+	.	ID=MSTRG.9918.1;Parent=MSTRG.9918
chr1	unknown	exon	97187008	97187464	.	+	.	ID=exon:MSTRG.9918.1:1;Parent=MSTRG.9918.1
chr1	unknown	exon	97187724	97187795	.	+	.	ID=exon:MSTRG.9918.1:2;Parent=MSTRG.9918.1
chr1	unknown	gene	97252675	97253106	.	+	.	ID=MSTRG.9928
chr1	unknown	mRNA	97252675	97253106	.	+	.	ID=MSTRG.9928.1;Parent=MSTRG.9928
chr1	unknown	exon	97252675	97252772	.	+	.	ID=exon:MSTRG.9928.1:1;Parent=MSTRG.9928.1
chr1	unknown	exon	97252867	97253106	.	+	.	ID=exon:MSTRG.9928.1:2;Parent=MSTRG.9928.1
chr1	unknown	gene	97903295	97903980	.	+	.	ID=MSTRG.10018
chr1	unknown	mRNA	97903295	97903980	.	+	.	ID=MSTRG.10018.1;Parent=MSTRG.10018
chr1	unknown	exon	97903295	97903373	.	+	.	ID=exon:MSTRG.10018.1:1;Parent=MSTRG.10018.1
chr1	unknown	exon	97903462	97903980	.	+	.	ID=exon:MSTRG.10018.1:2;Parent=MSTRG.10018.1
chr1	unknown	gene	98240576	98242295	.	-	.	ID=MSTRG.10037
chr1	unknown	mRNA	98240576	98242295	.	-	.	ID=MSTRG.10037.3;Parent=MSTRG.10037
chr1	unknown	exon	98240576	98240826	.	-	.	ID=exon:MSTRG.10037.3:1;Parent=MSTRG.10037.3
chr1	unknown	exon	98241346	98242295	.	-	.	ID=exon:MSTRG.10037.3:2;Parent=MSTRG.10037.3
chr1	unknown	gene	98296983	98305927	.	+	.	ID=MSTRG.10046
chr1	unknown	mRNA	98296983	98305927	.	+	.	ID=MSTRG.10046.1;Parent=MSTRG.10046
chr1	unknown	exon	98296983	98297259	.	+	.	ID=exon:MSTRG.10046.1:1;Parent=MSTRG.10046.1
chr1	unknown	exon	98297832	98297996	.	+	.	ID=exon:MSTRG.10046.1:2;Parent=MSTRG.10046.1
chr1	unknown	exon	98298135	98298204	.	+	.	ID=exon:MSTRG.10046.1:3;Parent=MSTRG.10046.1
chr1	unknown	exon	98298737	98298766	.	+	.	ID=exon:MSTRG.10046.1:4;Parent=MSTRG.10046.1
chr1	unknown	exon	98305768	98305927	.	+	.	ID=exon:MSTRG.10046.1:5;Parent=MSTRG.10046.1
chr1	unknown	gene	98405499	98409024	.	-	.	ID=MSTRG.10063
chr1	unknown	mRNA	98405499	98409024	.	-	.	ID=MSTRG.10063.2;Parent=MSTRG.10063
chr1	unknown	exon	98405499	98405845	.	-	.	ID=exon:MSTRG.10063.2:1;Parent=MSTRG.10063.2
chr1	unknown	exon	98406121	98406238	.	-	.	ID=exon:MSTRG.10063.2:2;Parent=MSTRG.10063.2
chr1	unknown	exon	98408709	98409024	.	-	.	ID=exon:MSTRG.10063.2:3;Parent=MSTRG.10063.2
chr1	unknown	gene	98405576	98406227	.	+	.	ID=MSTRG.10064
chr1	unknown	mRNA	98405576	98406227	.	+	.	ID=MSTRG.10064.1;Parent=MSTRG.10064
chr1	unknown	exon	98405576	98405845	.	+	.	ID=exon:MSTRG.10064.1:1;Parent=MSTRG.10064.1
chr1	unknown	exon	98406121	98406227	.	+	.	ID=exon:MSTRG.10064.1:2;Parent=MSTRG.10064.1
chr1	unknown	gene	98414393	98423557	.	-	.	ID=MSTRG.10067
chr1	unknown	mRNA	98414393	98423557	.	-	.	ID=MSTRG.10067.1;Parent=MSTRG.10067
chr1	unknown	exon	98414393	98414924	.	-	.	ID=exon:MSTRG.10067.1:1;Parent=MSTRG.10067.1
chr1	unknown	exon	98423336	98423386	.	-	.	ID=exon:MSTRG.10067.1:2;Parent=MSTRG.10067.1
chr1	unknown	exon	98423472	98423557	.	-	.	ID=exon:MSTRG.10067.1:3;Parent=MSTRG.10067.1
chr1	unknown	gene	98414748	98423514	.	+	.	ID=MSTRG.10068
chr1	unknown	mRNA	98414748	98423514	.	+	.	ID=MSTRG.10068.1;Parent=MSTRG.10068
chr1	unknown	exon	98414748	98414924	.	+	.	ID=exon:MSTRG.10068.1:1;Parent=MSTRG.10068.1
chr1	unknown	exon	98423336	98423386	.	+	.	ID=exon:MSTRG.10068.1:2;Parent=MSTRG.10068.1
chr1	unknown	exon	98423472	98423514	.	+	.	ID=exon:MSTRG.10068.1:3;Parent=MSTRG.10068.1
chr1	unknown	gene	98624688	98632848	.	+	.	ID=MSTRG.10091
chr1	unknown	mRNA	98624688	98632848	.	+	.	ID=MSTRG.10091.1;Parent=MSTRG.10091
chr1	unknown	exon	98624688	98625014	.	+	.	ID=exon:MSTRG.10091.1:1;Parent=MSTRG.10091.1
chr1	unknown	exon	98632730	98632848	.	+	.	ID=exon:MSTRG.10091.1:2;Parent=MSTRG.10091.1
chr1	unknown	gene	99125328	99126561	.	-	.	ID=MSTRG.10147
chr1	unknown	mRNA	99125328	99126561	.	-	.	ID=MSTRG.10147.1;Parent=MSTRG.10147
chr1	unknown	exon	99125328	99125388	.	-	.	ID=exon:MSTRG.10147.1:1;Parent=MSTRG.10147.1
chr1	unknown	exon	99125480	99125542	.	-	.	ID=exon:MSTRG.10147.1:2;Parent=MSTRG.10147.1
chr1	unknown	exon	99125788	99125850	.	-	.	ID=exon:MSTRG.10147.1:3;Parent=MSTRG.10147.1
chr1	unknown	exon	99126182	99126561	.	-	.	ID=exon:MSTRG.10147.1:4;Parent=MSTRG.10147.1
chr1	unknown	gene	99370778	99386418	.	+	.	ID=MSTRG.10178
chr1	unknown	mRNA	99370778	99386418	.	+	.	ID=MSTRG.10178.1;Parent=MSTRG.10178
chr1	unknown	exon	99370778	99371155	.	+	.	ID=exon:MSTRG.10178.1:1;Parent=MSTRG.10178.1
chr1	unknown	exon	99372737	99372834	.	+	.	ID=exon:MSTRG.10178.1:2;Parent=MSTRG.10178.1
chr1	unknown	exon	99372975	99373017	.	+	.	ID=exon:MSTRG.10178.1:3;Parent=MSTRG.10178.1
chr1	unknown	exon	99373102	99373196	.	+	.	ID=exon:MSTRG.10178.1:4;Parent=MSTRG.10178.1
chr1	unknown	exon	99385746	99386418	.	+	.	ID=exon:MSTRG.10178.1:5;Parent=MSTRG.10178.1
chr1	unknown	mRNA	99370788	99373196	.	+	.	ID=MSTRG.10178.2;Parent=MSTRG.10178
chr1	unknown	exon	99370788	99371155	.	+	.	ID=exon:MSTRG.10178.2:1;Parent=MSTRG.10178.2
chr1	unknown	exon	99372737	99372834	.	+	.	ID=exon:MSTRG.10178.2:2;Parent=MSTRG.10178.2
chr1	unknown	exon	99373102	99373196	.	+	.	ID=exon:MSTRG.10178.2:3;Parent=MSTRG.10178.2
chr1	unknown	gene	99372738	99373233	.	-	.	ID=MSTRG.10179
chr1	unknown	mRNA	99372738	99373233	.	-	.	ID=MSTRG.10179.1;Parent=MSTRG.10179
chr1	unknown	exon	99372738	99372834	.	-	.	ID=exon:MSTRG.10179.1:1;Parent=MSTRG.10179.1
chr1	unknown	exon	99373102	99373233	.	-	.	ID=exon:MSTRG.10179.1:2;Parent=MSTRG.10179.1
chr1	unknown	gene	99403211	99403574	.	+	.	ID=MSTRG.10186
chr1	unknown	mRNA	99403211	99403574	.	+	.	ID=MSTRG.10186.1;Parent=MSTRG.10186
chr1	unknown	exon	99403211	99403336	.	+	.	ID=exon:MSTRG.10186.1:1;Parent=MSTRG.10186.1
chr1	unknown	exon	99403460	99403574	.	+	.	ID=exon:MSTRG.10186.1:2;Parent=MSTRG.10186.1
chr1	unknown	gene	100077951	100093759	.	+	.	ID=MSTRG.10272
chr1	unknown	mRNA	100077951	100093759	.	+	.	ID=MSTRG.10272.1;Parent=MSTRG.10272
chr1	unknown	exon	100077951	100078329	.	+	.	ID=exon:MSTRG.10272.1:1;Parent=MSTRG.10272.1
chr1	unknown	exon	100093726	100093759	.	+	.	ID=exon:MSTRG.10272.1:2;Parent=MSTRG.10272.1
chr1	unknown	gene	100521077	100521677	.	-	.	ID=MSTRG.10339
chr1	unknown	mRNA	100521077	100521677	.	-	.	ID=MSTRG.10339.5;Parent=MSTRG.10339
chr1	unknown	exon	100521077	100521187	.	-	.	ID=exon:MSTRG.10339.5:1;Parent=MSTRG.10339.5
chr1	unknown	exon	100521513	100521677	.	-	.	ID=exon:MSTRG.10339.5:2;Parent=MSTRG.10339.5
chr1	unknown	gene	101026916	101041349	.	+	.	ID=MSTRG.10390
chr1	unknown	mRNA	101026916	101041349	.	+	.	ID=MSTRG.10390.4;Parent=MSTRG.10390
chr1	unknown	exon	101026916	101027025	.	+	.	ID=exon:MSTRG.10390.4:1;Parent=MSTRG.10390.4
chr1	unknown	exon	101041139	101041208	.	+	.	ID=exon:MSTRG.10390.4:2;Parent=MSTRG.10390.4
chr1	unknown	exon	101041315	101041349	.	+	.	ID=exon:MSTRG.10390.4:3;Parent=MSTRG.10390.4
chr1	unknown	gene	101071369	101073764	.	-	.	ID=MSTRG.10395
chr1	unknown	mRNA	101071369	101073764	.	-	.	ID=MSTRG.10395.1;Parent=MSTRG.10395
chr1	unknown	exon	101071369	101071576	.	-	.	ID=exon:MSTRG.10395.1:1;Parent=MSTRG.10395.1
chr1	unknown	exon	101073591	101073764	.	-	.	ID=exon:MSTRG.10395.1:2;Parent=MSTRG.10395.1
chr1	unknown	gene	101209983	101210266	.	-	.	ID=MSTRG.10405
chr1	unknown	mRNA	101209983	101210266	.	-	.	ID=MSTRG.10405.1;Parent=MSTRG.10405
chr1	unknown	exon	101209983	101210039	.	-	.	ID=exon:MSTRG.10405.1:1;Parent=MSTRG.10405.1
chr1	unknown	exon	101210111	101210266	.	-	.	ID=exon:MSTRG.10405.1:2;Parent=MSTRG.10405.1
chr1	unknown	gene	101741718	101745578	.	+	.	ID=MSTRG.10472
chr1	unknown	mRNA	101741718	101745578	.	+	.	ID=MSTRG.10472.3;Parent=MSTRG.10472
chr1	unknown	exon	101741718	101742061	.	+	.	ID=exon:MSTRG.10472.3:1;Parent=MSTRG.10472.3
chr1	unknown	exon	101742150	101742277	.	+	.	ID=exon:MSTRG.10472.3:2;Parent=MSTRG.10472.3
chr1	unknown	exon	101745394	101745578	.	+	.	ID=exon:MSTRG.10472.3:3;Parent=MSTRG.10472.3
chr1	unknown	gene	102178983	102183855	.	-	.	ID=MSTRG.10520
chr1	unknown	mRNA	102178983	102183855	.	-	.	ID=MSTRG.10520.4;Parent=MSTRG.10520
chr1	unknown	exon	102178983	102179279	.	-	.	ID=exon:MSTRG.10520.4:1;Parent=MSTRG.10520.4
chr1	unknown	exon	102183742	102183855	.	-	.	ID=exon:MSTRG.10520.4:2;Parent=MSTRG.10520.4
chr1	unknown	gene	102304368	102304879	.	+	.	ID=MSTRG.10540
chr1	unknown	mRNA	102304368	102304879	.	+	.	ID=MSTRG.10540.1;Parent=MSTRG.10540
chr1	unknown	exon	102304368	102304620	.	+	.	ID=exon:MSTRG.10540.1:1;Parent=MSTRG.10540.1
chr1	unknown	exon	102304841	102304879	.	+	.	ID=exon:MSTRG.10540.1:2;Parent=MSTRG.10540.1
chr1	unknown	gene	102331493	102332268	.	-	.	ID=MSTRG.10545
chr1	unknown	mRNA	102331493	102332268	.	-	.	ID=MSTRG.10545.1;Parent=MSTRG.10545
chr1	unknown	exon	102331493	102331794	.	-	.	ID=exon:MSTRG.10545.1:1;Parent=MSTRG.10545.1
chr1	unknown	exon	102332056	102332268	.	-	.	ID=exon:MSTRG.10545.1:2;Parent=MSTRG.10545.1
chr1	unknown	gene	102531777	102543062	.	-	.	ID=MSTRG.10560
chr1	unknown	mRNA	102531777	102543062	.	-	.	ID=MSTRG.10560.2;Parent=MSTRG.10560
chr1	unknown	exon	102531777	102532470	.	-	.	ID=exon:MSTRG.10560.2:1;Parent=MSTRG.10560.2
chr1	unknown	exon	102542935	102543062	.	-	.	ID=exon:MSTRG.10560.2:2;Parent=MSTRG.10560.2
chr1	unknown	mRNA	102531777	102543062	.	-	.	ID=MSTRG.10560.1;Parent=MSTRG.10560
chr1	unknown	exon	102531777	102532474	.	-	.	ID=exon:MSTRG.10560.1:1;Parent=MSTRG.10560.1
chr1	unknown	exon	102542935	102543062	.	-	.	ID=exon:MSTRG.10560.1:2;Parent=MSTRG.10560.1
chr1	unknown	gene	102707599	102713175	.	-	.	ID=MSTRG.10575
chr1	unknown	mRNA	102707599	102713175	.	-	.	ID=MSTRG.10575.1;Parent=MSTRG.10575
chr1	unknown	exon	102707599	102707798	.	-	.	ID=exon:MSTRG.10575.1:1;Parent=MSTRG.10575.1
chr1	unknown	exon	102712717	102713175	.	-	.	ID=exon:MSTRG.10575.1:2;Parent=MSTRG.10575.1
chr1	unknown	gene	102847884	102851551	.	+	.	ID=MSTRG.10588
chr1	unknown	mRNA	102847884	102851551	.	+	.	ID=MSTRG.10588.1;Parent=MSTRG.10588
chr1	unknown	exon	102847884	102847992	.	+	.	ID=exon:MSTRG.10588.1:1;Parent=MSTRG.10588.1
chr1	unknown	exon	102851315	102851551	.	+	.	ID=exon:MSTRG.10588.1:2;Parent=MSTRG.10588.1
chr1	unknown	gene	103122828	103123088	.	-	.	ID=MSTRG.10615
chr1	unknown	mRNA	103122828	103123088	.	-	.	ID=MSTRG.10615.1;Parent=MSTRG.10615
chr1	unknown	exon	103122828	103123028	.	-	.	ID=exon:MSTRG.10615.1:1;Parent=MSTRG.10615.1
chr1	unknown	exon	103123049	103123088	.	-	.	ID=exon:MSTRG.10615.1:2;Parent=MSTRG.10615.1
chr1	unknown	gene	103423516	103427698	.	+	.	ID=MSTRG.10650
chr1	unknown	mRNA	103423516	103425246	.	+	.	ID=MSTRG.10650.1;Parent=MSTRG.10650
chr1	unknown	exon	103423516	103425015	.	+	.	ID=exon:MSTRG.10650.1:1;Parent=MSTRG.10650.1
chr1	unknown	exon	103425086	103425246	.	+	.	ID=exon:MSTRG.10650.1:2;Parent=MSTRG.10650.1
chr1	unknown	mRNA	103425337	103427698	.	+	.	ID=MSTRG.10650.4;Parent=MSTRG.10650
chr1	unknown	exon	103425337	103427077	.	+	.	ID=exon:MSTRG.10650.4:1;Parent=MSTRG.10650.4
chr1	unknown	exon	103427558	103427698	.	+	.	ID=exon:MSTRG.10650.4:2;Parent=MSTRG.10650.4
chr1	unknown	mRNA	103425551	103426103	.	+	.	ID=MSTRG.10650.5;Parent=MSTRG.10650
chr1	unknown	exon	103425551	103425748	.	+	.	ID=exon:MSTRG.10650.5:1;Parent=MSTRG.10650.5
chr1	unknown	exon	103425841	103426103	.	+	.	ID=exon:MSTRG.10650.5:2;Parent=MSTRG.10650.5
chr1	unknown	gene	103423521	103427716	.	-	.	ID=MSTRG.10649
chr1	unknown	mRNA	103423521	103427716	.	-	.	ID=MSTRG.10649.3;Parent=MSTRG.10649
chr1	unknown	exon	103423521	103425015	.	-	.	ID=exon:MSTRG.10649.3:1;Parent=MSTRG.10649.3
chr1	unknown	exon	103425086	103425747	.	-	.	ID=exon:MSTRG.10649.3:2;Parent=MSTRG.10649.3
chr1	unknown	exon	103426401	103427716	.	-	.	ID=exon:MSTRG.10649.3:3;Parent=MSTRG.10649.3
chr1	unknown	gene	103823205	103823956	.	+	.	ID=MSTRG.10697
chr1	unknown	mRNA	103823205	103823956	.	+	.	ID=MSTRG.10697.2;Parent=MSTRG.10697
chr1	unknown	exon	103823205	103823683	.	+	.	ID=exon:MSTRG.10697.2:1;Parent=MSTRG.10697.2
chr1	unknown	exon	103823741	103823956	.	+	.	ID=exon:MSTRG.10697.2:2;Parent=MSTRG.10697.2
chr1	unknown	gene	103910562	103949330	.	-	.	ID=MSTRG.10707
chr1	unknown	mRNA	103910562	103941597	.	-	.	ID=MSTRG.10707.1;Parent=MSTRG.10707
[truncated: 14,158 more rows]

## Sheet: S3
Supplementary Table S3. Summary of miRNAs in our study.
Nn-miRNA	Ortholog miRNA	Mature Sequence	Pre-mRNA Sequence	Length	GenomeID	strand	start	end	Expression (TPM)
									China	India	Russia	Australia	Thailand
Nn-miR156-1	osa-miR156f-3p	GCTCACTTCTCTTTCTGTCAGC	AGUUGACAGAAGAGAGUGAGCACACAGCGGCCAGACUGCAUCGAUCUAUCAAUCUUCCCUUCGACAGGAUAGCUAGAUAGAAAGAAAGAGAGGCCGUCGGCGGCCAUGGAAGAGAGAGAGAGAGAGAGAUGAAAUGAUGAUGAUGAUACAGCUGCCGCUGCGUGCUCACUUCUCUUUCUGUCAGCU	22	chr8	+	19902824	19902857	0	0	4.91198	0	0
Nn-miR156-2	aly-miR156e-5p	TGACAGAAGAGAGTGAGCAC	GUAGAGUGUGAAAGGUAAGAGGAGGUGACAGAAGAGAGUGAGCACACAUGGUGGUUUCUUGCAUGCUUUUUUUUAAUUAGGGCUUCAUGCUUGAAGCUAUGUGUGCUUACUCUCUCUCUGUCACCCCUUCUCUCUCUCUUUUCAAAUUAC	20	chr6	+	65982446	65982492	132.118	9.38104	34.3838	0	7.275
Nn-miR156-3	nta-miR156g	TGACAGAAGATAGAGAGCAC	GUGAGAUUGUUGACAGAAGAUAGAGAGCACAGAUGAUGAUCAUGCUGCUAAAUCUGGGAUUGGAGAGGGCACUGAAUCAAUUAAACUGCAAAAAAAAAAAGCAUCUCAAUUCAUUUGUGCUCUCUAUGCUUCCGUCAUCACCUUCACCG	20	chr3	+	26076391	26076424	660.589	225.145	98.2395	19.7723	18.1875
Nn-miR156-4	cme-miR156b	TTGACAGAAGATAGAGAGCAC	UAUAUGUUGUUGACAGAAGAUAGAGAGCACAGAUGAUGAUAUGCAAAAAUUUCAUCAAUCAUUAUUAUUAAUAUCAUUCUUUGUUUUUUAGGGUUUAGAACUUUAGAGAGAGACAUUAUUAUCCUUAUCACUAUGCAUUUCACUCCAUUUGUGCUCUCUAUGCUUCUGUCAUCACUCUCUUC	21	chr3	+	26076388	26076428	660.589	225.145	98.2395	19.7723	21.825
Nn-miR160-1	bdi-miR160e-5p	TGCCTGGCTCCCTGAATGCCA	UAAGGUAAUUAAUGGGUGAUGUUGCCUUCCUGCCUGGCUCCCUGAAUGCCAUCUGAGAAGCACACCACCGUGCCUGGCGUGGCUCCUGGUUGGCAUUGAGGGAGUCAUGCAGGGUUGCAGGUACGUCCUCGCUUACUCCCUUCA	21	chr1	+	158544774	158544805	528.471	544.1	2451.08	1206.11	1698.71
Nn-miR164-1	aly-miR164b-5p	TGGAGAAGCAGGGCACGTGCA	GAUGGAGAAGCAGGGCACGUGCAUUACUAGCUCAUCUCGUAUGCAUAUAUAUAUACAUCCUCACCACAAAUGCGUGUAUAUGUGCGGAGAUAUAGAUAUAUAUGUGUGUGGAGUGUGAUGAUAUAAAUGAGUUAGUUCUUCAUGUGCCCAUCUUCACCAUC	21	chr2	+	48537713	48537741	0	9.38104	19.6479	79.0893	120.038
Nn-miR166-1	aly-miR166e-5p	GGAATGTTGTCTGGCACGAGG	GAGUCCAUGUUCUUCAGUGAAGCUUUUUCUUUUGAGGGGAAUGUUGUCUGGCACGAGGCCCUUAACUUAGAUCUAUAUUUGAUUUUAUGUCUCUUCUUUAUUUAUUAGUCUAUAUAUACAUGAAUGAUCGAUUUUAACGGUUAAUGACGUCGGACCAGGCUUCAUUCCCCUCAAUUAUAUCGCUUCUUCGAUCUUGGCUU	21	chr1	+	8294375	8294404	0	0	4.91198	0	0
Nn-miR166-2	csi-miR166a-5p	GGAATGTTGTCTGGCTCGAGG	GAAGCUAUUUCUUUUGAGGGGAAUGUUGUCUGGCUCGAGGCCACUAACUAGAUCUUUGAUUUAAUCUCAGUUGAUCAUAUAUUUGUUUCAUUUUUCUUCCAUAAAAUUUAAUUAUAUUGAGAUACCCAUCAUUGAUCUUAAGAUAAUUAAGUUAGUGACGUCGGACCAGGCUUCAUUCCCCCCAAUUAUUGCUUCUAUCUGC	21	chr3	+	39379240	39379281	3302.95	56.2862	58.9437	44.4877	50.925
Nn-miR166-3	stu-miR166c-5p	GGAATGTTGTTTGGCTCGAGG	GGAAUGUUGUUUGGCUCGAGGCCACCAACUUCAUCUAAUGUAAGCAACUCUUGUUAGUGUCGUCGGACCAGGCUUCAUUCCCC	21	chr3	+	39379356	39379383	0	0	4.91198	0	0
Nn-miR166-4	aly-miR166e-3p	TCGGACCAGGCTTCATTCCCC	GAGUCCAUGUUCUUCAGUGAAGCUUUUUCUUUUGAGGGGAAUGUUGUCUGGCACGAGGCCCUUAACUUAGAUCUAUAUUUGAUUUUAUGUCUCUUCUUUAUUUAUUAGUCUAUAUAUACAUGAAUGAUCGAUUUUAACGGUUAAUGACGUCGGACCAGGCUUCAUUCCCCUCAAUUAUAUCGCUUCUUCGAUCUUGGCUU	21	chr1	+	8294375	8294404	396.354	112.572	510.846	519.023	436.5
Nn-miR166-5	csi-miR166a-3p	TCGGACCAGGCTTCATTCCCCC	GAAGCUAUUUCUUUUGAGGGGAAUGUUGUCUGGCUCGAGGCCACUAACUAGAUCUUUGAUUUAAUCUCAGUUGAUCAUAUAUUUGUUUCAUUUUUCUUCCAUAAAAUUUAAUUAUAUUGAGAUACCCAUCAUUGAUCUUAAGAUAAUUAAGUUAGUGACGUCGGACCAGGCUUCAUUCCCCCCAAUUAUUGCUUCUAUCUGC	22	chr3	+	39379240	39379281	264.236	93.8104	397.87	390.503	352.838
Nn-miR166-6	gma-miR166u	TCTCGGACCAGGCTTCATTC	GAGGUUGAGAGGAAUGUUGUCUGGCUCGAGGUCAUGGAGGAGGAGGAGAGUACUGAGAUGAGUGAAAGUUUCCAAUGGAAAUUUACCCUCUUAACACAAAAAAAAAUUGAUUCUCGGACCAGGCUUCAUUCCCCACACCCA	20	chr3	+	32438796	32438825	30915.6	9484.23	13213.2	32698.5	25149.7
Nn-miR167-1	mes-miR167b	TGAAGCTGCCAGCATGATCT	CCACUAGCAGUUGAAGCUGCCAGCAUGAUCUAAACUUCCUUUUCUUUAUAAUCUGCAUCAAAAGGAAAGAUCAGAUCAUGUGGUAGCUUCACCUGUUGAUGG	20	chr6	+	44547301	44547338	396.354	2335.88	2485.46	1206.11	672.938
Nn-miR167-2	cme-miR167a	TGAAGCTGCCAGCATGATCTA	AGGAAAAGGUGAAGCUGCCAGCAUGAUCUACCUCUGGUCUGCUAGCUUGAAAAGACAAAAGCGUAAAGAUAAAGAGAUUGAUUCAUACCAAUUUCUUUUUUCUUGAUCCUCCAUUGCUAACCCUAGUUAGGUCAUGCUCUGACAGCCUCACUCCUUCCUA	21	chr1	+	51591543	51591582	264.236	478.433	893.98	143.349	101.85
Nn-miR167-3	cme-miR167c	TGAAGCTGCCAGCATGATCTT	CACUACCAGUUGAAGCUGCCAGCAUGAUCUUAACUUUUCUCUUCUACUUCUUCCUCUUCUUUCUUUGAGGAAAGAUCAGAUCAUGCGGCAGUUUCACCUGUUGUUG	21	chr1	+	51611173	51611208	792.707	2448.45	2554.23	1220.94	691.125
Nn-miR168-1	aau-miR168	ATTCAGTTGATGCAAGGCGGGATC	CUCCGAUUCAGUUGAUGCAAGGCGGGAUCCGAUUCAACGCCGGUAAGGAAACCGUCCAUUUCGCGCCAUCCGGCGCGGUGGUGGAAGCAGAACCGGUUCCCGACCUGCACCAAGCGAAUUAGAGACC	24	chr3	+	44802656	44802685	0	0	0	0	3.6375
Nn-miR169-1	atr-miR169c	TAGCCAAGGATGACTTGCCT	UCAAUGAGGAGGCAAAGGUCUCACAUGAAGGGAUGGGGCACUUUUUGUAGCCAAGGAUGACUUGCCUAUGCUCUCAAGCAUAAGAGAGCUUACUUCCUUUUGGUAUUCUUCAGUUUCUAAGUGAGUCUUCCUUGGCUACUUAUUAUGCUUCACCCCUCAUGUCAGGCACAAGUCUUUCAUGA	20	chr8	+	19019313	19019341	0	0	0	0	3.6375
Nn-miR169-2	ptc-miR169r	TAGCCAAGGATGACTTGCCTA	GAGGGUUUGGUAGCCAAGGAUGACUUGCCUAUUUCCUCCAUAAGGCUUUAAAAAGCAUGAAAUGUGGUUUAGAGCUCAAUUGAAGGGUUCAUAGGCAGUCUACUUUGGUUAUCCUAGCU	21	chr8	+	19019890	19019922	0	0	0	0	3.6375
Nn-miR169-3	ptc-miR169i	TAGCCAAGGATGACTTGCCTG	UCUUGUUUGGUAGCCAAGGAUGACUUGCCUGCUCCAUUGUAGGAGGUUUCCGAAAAAAUGCAGACAUGUAUAAUUUCGAAACCCCUGUUUCGUUUCAGGCAGUCUCCUUGGCUAACUUGACUG	21	chr8	+	19019888	19019915	0	0	0	0	10.9125
Nn-miR171-1	lus-miR171a	AGATTGAGCCGCGCCAATATC	GAAAGGCGAUAUUGGUGGGGUUCAAUCCGAUAACGGAUUUUUACAUCAAAAUUAACAGCAACAGCUCUAUACCCAUUCAUCUUGGUGGUUGUUAUAUUAUAGUAAAAUACGAUCUCAGAUUGAGCCGCGCCAAUAUCACUUUUC	21	chr2	+	28129339	28129378	0	93.8104	39.2958	19.7723	7.275
Nn-miR171-2	mdm-miR171e	TGATTGAGCCGCGCCAATATC	UGAAAUAGUUACUGUGAUGUUGGCCCGGUUUCACUCAGAGAGGAAGACUGCUUACUGCUGCAUCUGCAUGUACGUAGGAACGUACGUUGUGGUUGGUCUCCUGAAUCUGAUUGAGCCGCGCCAAUAUCUCAGUGCUCUUUCA	21	chr5	+	81855544	81855581	0	18.7621	9.82395	14.8292	0
Nn-miR171-3	htu-miR171a	TGATTGAGCCGTGCCAATAT	UGAGAGGGAGCUGUUGAACGAGAUGUUGGUUCGGUUCAAUAAGAACUCAACGUUCAAAUGGUGCAUUGAACGUUGCUUUUUGAUUGAGCCGUGCCAAUAUCACGUGCAUGUUGCU	20	scaffold002	+	93485	93517	0	9.38104	29.4719	29.6585	10.9125
Nn-miR171-4	cme-miR171f	TGATTGAGCCGTGCCAATATC	CUCUGAUAUUGGCCCGGUUCACUCAAAUACAUAACAUAUUCAUCAUUUACGUUAUAUUUGAUUGAGCCGUGCCAAUAUCUCAGUAUACU	21	chr5	+	81855613	81855641	0	9.38104	4.91198	0	3.6375
Nn-miR172-1	gma-miR172b-3p	AGAATCTTGATGATGCTGCAT	UUGACAGUCGUUGUUUGCGGAUGUAGCAUCAUCAAGAUUCACAUGCAAAUGAAGGUGGGUGGGACUAUGAUGCAAUCCAAGUGCUCUGCCAAUCCAUCGGUCUUUUUGAUGUGAGAAUCUUGAUGAUGCUGCAUCAGCCAUAAACGGCUUUAA	21	chr2	+	14436550	14436588	0	121.954	83.5036	59.317	72.75
Nn-miR172-2	atr-miR172	GGAATCTTGATGATGCTGCA	GUUGUUUGUUUGAUGCAUGGGGUAGAAGAGAGAGAAAAGAAGAAAAAAGAGGAGGAGGAGGAGGAUAUCAGUCAGUGUUUGCUGGUGUAGCAUCAUCAAGAUUCACAUCUUGUAAGAGAUCCCUUUGAAUCGGUGGGAUCACACUUCACUACAUAAGAUCACGAUUUAGAGAGGGAAAGCUGACCAUAAGAUGGGAAUCUUGAUGAUGCUGCAUCGGCAAUAAGUGACUUUGUGUUUCACCGUUCGUUGCCACCCUCAUUUGCACUCUCCUCGGCAAAGGUGAGAGAAACAGAGGAC	20	chr2	+	14436651	14436689	0	168.859	122.799	29.6585	21.825
Nn-miR172-3	lus-miR172g	GGAATCTTGATGATGCTGCAT	AUUAACAGCCAUAGUUUGCUGAUGGAGCAUCAUCAAGAUUCACAGAUCUAGCUGUGGUACUAUUAUAGUUGGCUAGUAGAGAAAACUUGGGAAUCUUGAUGAUGCUGCAUCGGCAAUCAAUGGCUUAGU	21	chr2	+	14436652	14436686	0	168.859	122.799	29.6585	21.825
Nn-miR172-4	ptc-miR172b-5p	GGAGCATCATCAAGATTCACA	UUGUUUGCGGGUGGAGCAUCAUCAAGAUUCACAUGCAAAUGCACGGCCGGUGAUGUUAAGAGUUAAAUCUUUCUUUGUUUCUGUUCAUCUGCCAAAGUUCUUUGGAAGUGAGAAUCUUGAUGAUGCUGCAUCGGCAAUAA	21	chr2	+	49946355	49946383	0	0	0	4.94308	0
Nn-miR172-5	gma-miR172b-5p	GTAGCATCATCAAGATTCAC	UUGACAGUCGUUGUUUGCGGAUGUAGCAUCAUCAAGAUUCACAUGCAAAUGAAGGUGGGUGGGACUAUGAUGCAAUCCAAGUGCUCUGCCAAUCCAUCGGUCUUUUUGAUGUGAGAAUCUUGAUGAUGCUGCAUCAGCCAUAAACGGCUUUAA	20	chr2	+	14436550	14436588	660.589	65.6673	73.6797	207.609	178.238
Nn-miR172-6	ppe-miR172a-5p	GTAGCATCATCAAGATTCACG	AGUCGUUGUUUGCGGGCGUAGCAUCAUCAAGAUUCACGCACAUGCAAUUAACUUGAAAGUUUCUCUCUUUGCCAAAGUUUCUUUCAAAGUGAGAAUCUUGAUGAUGCUGCAUCGGCAAUAAACCACU	21	chr2	+	14436655	14436684	132.118	18.7621	14.7359	14.8292	18.1875
Nn-miR319-1	atr-miR319b	TTTGGACTGAAGGGAGCTCCT	GAAAAUUGCAGAAAUGGGGGCUCCUUUGAGGACAAAGAAAGCAUUUCGGAUCAUCUUUUCUCUCAGUGAAGCAGCCAUCCUUUGGACUGAAGGGAGCUCCUAAUUCUUCUCUUUUC	21	chr8	+	12875144	12875179	2642.36	5122.05	6744.14	3974.24	5907.3
Nn-miR390-1	aly-miR390a-5p	AAGCTCAGGAGGGATAGCGCC	CCAAAAAACAAGUAGAGAAGAAUCUGUAAAGCUCAGGAGGGAUAGCGCCAUGAUGAUCUUAUUUCAUAUCGAUUUUUUGGCGCUAUCCAUCCUGAGUUUCAUUGGCUCUUCUUACUACAAUGUAAAAGG	21	chr2	+	47774255	47774291	0	0	4.91198	29.6585	10.9125
Nn-miR390-2	csi-miR390b-5p	AGCTCAGGAGGGATAGCGCC	AUUUCGUUUGUCAAGUAUGGAGAAUCUGUAAAGCUCAGGAGGGAUAGCGCCAUGAUAAUAUUCUUUUUUAAUUAAUUAAUUAAUUCCUUGAUCAAUUAGCGGCGCUGGCGCUAUCUAUCCUGAGUUUUCCGGAUUCUUCUUGCUAGUUUUGGUGCAGUU	20	chr2	+	47774252	47774286	0	0	4.91198	29.6585	10.9125
Nn-miR390-3	gma-miR390a-3p	CGCTATCCATCCTGAGTTTC	AGAAUCUGUAAAGCUCAGGAGGGAUAGCGCCAUGGAUGAUCUUCUCUUCACUCUUGAUCUUCUCUUGCGCUAUCCAUCCUGAGUUUCAUGGCUUCUAUCUUCACA	20	chr2	+	12045050	12045085	0	0	4.91198	9.88616	10.9125
Nn-miR390-4	aly-miR390a-3p	CGCTATCCATCCTGAGTTTCA	CCAAAAAACAAGUAGAGAAGAAUCUGUAAAGCUCAGGAGGGAUAGCGCCAUGAUGAUCUUAUUUCAUAUCGAUUUUUUGGCGCUAUCCAUCCUGAGUUUCAUUGGCUCUUCUUACUACAAUGUAAAAGG	21	chr2	+	47774255	47774291	0	0	4.91198	9.88616	10.9125
Nn-miR393-1	gma-miR393a	TCCAAAGGGATCGCATTGATC	GGAGGAGGCAUCCAAAGGGAUCGCAUUGAUCCCAAAUCCAAGCUUCAAUAUUCUUCUCUCUUUCCCACUCAAAAUAUUAAUUUUAUUUGGGAUCAUGCUAUCCCUUUGGAUUUCUCCUUU	21	chr2	+	16525842	16525874	132.118	121.954	49.1198	9.88616	7.275
Nn-miR393-2	gma-miR393c-5p	TCCAAAGGGATCGCATTGATCC	GGAGGAGGCAUCCAAAGGGAUCGCAUUGAUCCCAAAUUUCAGAUUUAUAAAUUUUUCUCUUUCCCUCCCCUUCUCAAUAUUUGGGAUCAUGCUAUCCCUUUGGAUUCCUCCUU	22	chr2	+	52495792	52495823	132.118	121.954	49.1198	9.88616	7.275
Nn-miR394-1	csi-miR394a	TTGGCATTCTGTCCACCTCC	CUUCUUACAGAGUUUAUUGGCAUUCUGUCCACCUCCGUUCCCCAUCGAUUGAAUCUGAAAGCCUUUUUCUUUUCUUGUUUUUGUGCUUCUCUCUUUCAUGCUCAUGGAGGUGGGCAUACUGCCAACUGAGCUCUGUUGGCUUCUCUU	20	chr5	+	82067093	82067127	264.236	112.572	427.342	528.91	640.2
Nn-miR395-1	aqc-miR395b	CTGAAGGGTTTGGAGGAACTC	CCUGGAGUUUCUCCUGCCGCUUCAGGAACGAUCAAUUGCAAAAUUUGUUAUUACUGAAGGGUUUGGAGGAACUCUGGGUG	21	chr6	+	15865162	15865190	0	18.7621	0	0	0
Nn-miR396-1	gma-miR396f	AGCTTTCTTGAACTTCTTATGCCTA	UAGCUUCUUCAGCAUUUCAACUUCCAUGCUUGCUUGAACAAGUCCUGUUAUGCUUUUCCACAGCUUUCUUGAACUUCUUAUGCCUAAUGCAGCUAUUGAUGUGGCAUUGAAGUUUAAGAAAAAUGUGGAAAAACAUGUCAAAUCUAGGACU	25	chr8	+	14763437	14763473	0	9.38104	0	0	3.6375
Nn-miR396-10	aly-miR396b-5p	TTCCACAGCTTTCTTGAACTT	GAAGAAGAAGAAGAAGAUCCUGGUCAUAUUUUUCCACAGCUUUCUUGAACUUUCUUUUUCAUUUCCAUUGUUUUUUUUUUUCUAAACCAAAAAAAAAGAUCUCUAAAAUUUAGCAUUUUGGAAACAAAGAAGAAGCUCAAGAAAGCUGUGGGAAAACAUGACAAUUCAGGGUUUUACUCCAUUGAUUC	21	chr2	+	28281881	28281913	2774.47	11735.7	13178.8	16984.4	16154.1
Nn-miR396-11	csi-miR396e-5p	TTCCACGGCTTTCTTGAACT	GGAAAUUAAUUAAAGGUCUUUUGCAUGCUUUUCCACGGCUUUCUUGAACUUAAUUAGUACGGUUAAUUUUUUUGUGCUAUUAACAAGCAAUUAAUAUGCAAAUCUUUAAUCAGUGCAAAGCUCAAGAAUGCCGUGGGAAAACAUGAAAGGUUUUUGUCGUGCCACCACCC	20	chr4	+	22237029	22237057	2246	975.628	1208.35	1552.13	1644.15
Nn-miR396-12	pab-miR396o	TTCCACGGCTTTCTTGAACTT	UGCGGCGAAUCCCGUUAUGCUUUUCCACGGCUUUCUUGAACUUAGUGCUCAGGUGGUAGGAAAUGUUUUCCUAGCAGAUCUGGGUACAAAGCUCAAGAAAGCUGUGGGAAAACAUAAAAGGAUUCAGUA	21	chr4	+	22237030	22237071	2246	994.39	1223.08	1557.07	1684.16
Nn-miR396-2	ptc-miR396g-3p	CTCAAGAAAGCCGTGGGAAAA	UUGCAUGCUUUUCCACGGCUUUCUUGAACUUGGCACUCAAGAGACAUGAGAGUAAAGGGCUAGGCUUUCUUUUCUAUUCCUUUCGUUCUUUGAAAUUUUCCUGUUCAAAGAAUCCAUACAUAUCAGUCUCUUUAGUACAAAGCUCAAGAAAGCCGUGGGAAAAUAUGA	21	chr3	+	19567130	19567163	0	0	0	4.94308	0
Nn-miR396-3	pab-miR396d	CTCAAGAAAGCTGTGGGAAA	GAGUCCUUUCAUAUUUUCCCACUGCUUUCUUGAACUUGAUUUGUUGUCUGUAUGUGGAUCUAUAUCUAUGGAAAAGCUCAAGAAAGCUGUGGGAAAACAUGAAACGAGUC	20	chr3	+	19567248	19567282	264.236	365.861	343.838	173.008	152.775
Nn-miR396-4	ptc-miR396e-3p	CTCAAGAAAGCTGTGGGAGA	GGUCAUGCUUUUCCACAGCUUUCUUGAACUUCUUUGCCUUGCUUAAUCUGUGUAUAUAUAGAUCACUACAUGUACAGCUCCUAUAUAUAUAAAUAUAUGUAUGUAUAGCGCCAUGGAAGCUCAAGAAAGCUGUGGGAGAACAUGG	20	chr8	+	14763442	14763473	0	18.7621	19.6479	9.88616	7.275
Nn-miR396-5	aly-miR396b-3p	GCTCAAGAAAGCTGTGGGAAA	GAAGAAGAAGAAGAAGAUCCUGGUCAUAUUUUUCCACAGCUUUCUUGAACUUUCUUUUUCAUUUCCAUUGUUUUUUUUUUUCUAAACCAAAAAAAAAGAUCUCUAAAAUUUAGCAUUUUGGAAACAAAGAAGAAGCUCAAGAAAGCUGUGGGAAAACAUGACAAUUCAGGGUUUUACUCCAUUGAUUC	21	chr2	+	28281881	28281913	264.236	365.861	343.838	173.008	152.775
Nn-miR396-6	csi-miR396f-3p	GCTCAAGAAAGCTGTGGGAGA	CAUUAUUAUUAUUAAGUCCUGGUCAUGCUUUUCCACAGCUUUCUUGAACUUCCACUGUUUGCUGAUUAAUACACGGCUCUUGCUAGCUAGGCGCCGUAUGUAGACACCGCGCGCCAUGGGAGCUCAAGAAAGCUGUGGGAGAACAUGGCACACCUUCAGGAUUUGCCUGCUC	21	chr8	+	14763437	14763472	0	18.7621	19.6479	9.88616	7.275
Nn-miR396-7	osa-miR396d	TCCACAGGCTTTCTTGAACGG	UACAGCGAGUGGUUCUGGAAGGCGGUGGAGGUGACGGCGGCGGCCGGCGCCGUGGCGGGGGGCUGCGAGUGGGGGGCGACGAGCUGCGCUUCCACAGGCUUUCUUGAACGGUUGCGGCCGC	21	chr6	+	58251201	58251230	264.236	0	14.7359	0	0
Nn-miR396-8	vvi-miR396b	TTCCACAGCTTTCTTGAACT	UCCUGCCAUGCUUUUCCACAGCUUUCUUGAACUUCUUCUCCCUGUUUGGUGGUCUCCUACGUUUACCCAUCCACUGAAGUUCAAGAAAGCUGUGGGAAACCAUGGCUU	20	chr8	+	14763438	14763473	2510.24	11641.9	12751.5	15817.9	15084.7
Nn-miR396-9	vvi-miR396a	TTCCACAGCTTTCTTGAACTA	UCCUGUCAUGCUUUUCCACAGCUUUCUUGAACUACUUUUCCAUCUACCUGUUUGAUGAUCUUCUUCAUAAGGAGUGUGAAAUAGAAGCUCAAGAAAGCUGUGGGAGGACAUGGCAA	21	chr8	+	14763438	14763470	1189.06	11426.1	20492.8	14339.9	15859.5
Nn-miR399-1	csi-miR399f-3p	CGCCAAAGGAGAATTGCCCTG	UUCUGCGGGCCGCGGGUAGAGGAGAAUUCCAGGGCAAUUCUCCUUUGGCAGAAAAUAUUGCGCUUGUACGUACACGCACGGUGCAGUACUUGCACAGGUGCUAUAAUAUAUAAUAUUUGCCGCCAAAGGAGAAUUGCCCUGCCAUUCAACUACUACCAUAUGUAUGCAUAC	21	chr1	+	93542421	93542453	0	281.431	486.286	9.88616	0
Nn-miR399-2	csi-miR399f-5p	GGGCAATTCTCCTTTGGCAGA	UUCUGCGGGCCGCGGGUAGAGGAGAAUUCCAGGGCAAUUCUCCUUUGGCAGAAAAUAUUGCGCUUGUACGUACACGCACGGUGCAGUACUUGCACAGGUGCUAUAAUAUAUAAUAUUUGCCGCCAAAGGAGAAUUGCCCUGCCAUUCAACUACUACCAUAUGUAUGCAUAC	21	chr1	+	93542421	93542453	0	9.38104	0	0	0
Nn-miR399-3	csi-miR399c-3p	TGCCAAAGGAGAATTGCCCTG	UCAAUACAAAGUGACAAUGUGGUUGAGGAAUAACAGUGCAGUCCUCCUUUGGCGUGCAGAUUGCAAAGAGAUAAUGCAUAUUAUUUCAUUCAUUUGCAUCCUUCUGUUUGCCAAAGGAGAAUUGCCCUGCCAUUCACUCUCGCAGCUAG	21	chr1	+	93557869	93557898	0	0	4.91198	0	0
Nn-miR408-1	ahy-miR408-3p	ATGCACTGCCTCTTCCCTGGC	GAAGAAGAGAUGACAAAGAACUGGGAACAGGCAGAGCAUGAAUGGAACUAUCAAUAGACACAUUUUGUUCAUUGACGCUCAUGCACUGCCUCUUCCCUGGCUCUCUCUUUCUUUUUCCUUCU	21	chr4	+	84658303	84658335	3038.71	1294.58	933.276	1122.08	1404.08
novel_miR_1	novel_miR_147	aaaacaaaacaaaaugau	gggcggggacggggagagcacuccccgccccgcggggacccugauccccacucccgugggauccccacuaauauauauguaugcauacguuauauauguacacauacaucuacauauuaauauuuuaaaaauaugguugaauauguuugaaucuuuuuuaauaaauuguaaauuuuaauuauuucguuuuuauuuuuuuaaauaaaauaaaaaacaaaacaaaaugauuaacauuauaaaaaauuacggg	18	chr1	-	22288952	22289201	924.825	0	0	79.0893	40.0125
novel_miR_10	novel_miR_10	aaguggucuaguguucaauccuca	aauugguugauauucucuaacaugcccccucacaagaaggcccauugggcuugaagugugaacaagcacaggcccacccauauguugugcugaaacuuaauuauuuauauaauggggguaaugaggauugaacacuagaccacuuggucaaaguggcucugauaccaucucaaagaaccauaugguaucagagccauuuugaccaaguggucuaguguucaauccucauuacccugauuauaauuaaaua	24	chr8	+	14717374	14717623	0	459.671	0	682.145	221.888
novel_miR_100	novel_miR_9	ugacugcaucuuaucuuucaug	uagaggaucaagaauugaguauuagcaugauauugagggaaagaagacgcauccuaaaggaagagaggucuuacaugaagguaagauucuguuuaguagccaaggaugacuugccuauguccuccagagggucucagaggcacacacagcucuggaacugucuuggaauccuucuucaugauucauaggcaaguuccuuggcuagcuugacugcaucuuaucuuucaugcuagaccuuguuucuuccuug	22	chr4	+	89681703	89681952	0	18.7621	9.82395	899.641	331.013
novel_miR_101	novel_miR_113	ugcgacggcugugccgagagg	cucucggcgaagcuaucauaggcgacgacagccaccggcgaagggcucccucccucccuuucucucuuccucccuuccuucucuugccccuauuucaucaccgcuacuguugcaagcagcggugauaaaacaggggugagagagagaacgaaggggaggaagagagaaagagagggagggagcccuucgccgauggcugccgucgccugcgacggcugugccgagagggagggagaacgacgacugugcc	21	chr6	+	67099042	67099291	0	9.38104	29.4719	14.8292	21.825
novel_miR_102	novel_miR_3	ugcguggauaaaucugggu	cagcucuacgaaauucaccugugcguggauaaaucugggucucacuucaucgagugcccggucuacuucacgcccaccuguaauuccaucgucagauuugcuccuuucgaugaugaugcagcuguuggagggaucuaccuuccuuccugagcuguuguuggacucuacuaauaucuauaaauaacucaccuuugcagcuggugagugagacugagauccaaaauaaaguggaggcugauggacaacuuaa	19	chr3	-	109246202	109246451	17835.9	4577.95	1753.58	0	0
novel_miR_103	novel_miR_163	uggauuucugaccacauu	ucguuguggucggacucuucuauggauuucugaccacauucuccguagggcccucuuaucucuuccuucuccgaguucggguuauggaaggucccauugguuuuuucauauccccaaaccaacaucgaaccaauacuacugguugaccgguucaguucuuugguuuuucgguuuuuuauauuucuaacauauauuauaaauaaauauauauauaaaauauuauguuauaaauaauaaaugacauaauaua	18	chr3	+	43984517	43984766	2246	412.766	112.975	39.5446	101.85
novel_miR_104	novel_miR_2	ugggcucgggaauaggaucucg	uggcucugauaccaaguuguuaugggcucgggaauaggaucucgucaugggucgguccauggggaaaaccucauguuuucccuuguuccuuccuacucuugaugaaccuaucuuggcgccucuggugaucucuuggacaaaucaccagaggugccaagauagguucaucaagagcaggaaggaacaagggaaaacaagagguuuuccccguggaccgacccgugacaagauccuauucccggguccauaa	22	chr1	+	87649239	87649488	0	28.1431	24.5599	14.8292	61.8375
novel_miR_105	novel_miR_161	ugggcuggcuuugcaugggcc	ccguugcaugggccaugcaugaugggcuggcuuugcaugggccaugcaugagaauuaucaguccacauaccuuggguuacgcguggguacccuguucgaucuucucggcccaucauugcccccauccugaagauggaccuuguccccaagguccagauugauauacuucuugcgcaacucuugggaauucucccaaguggcaucuucacuaggaagguucuuccauuggacgagacuuuccuccacgaaa	21	chr2	-	15182152	15182401	0	0	14.7359	0	112.763
novel_miR_106	novel_miR_32	ugggugcacaucuguuggguuuu	uucagauucuggucaggggcaguugggugcacaucuguuggguuuuggucucuugggucuuuuuguaacaaaaguuaucuuuuuuuuuugggauaacaaaaguuaucuuuugucauuucaaguacugggagcuuggguuuugaggagucaacccauuuucacaccuuccagcuuguugccauuguuacuguagcagaacuguuacaggaggaguuuuaccagguucagaucugaaaucccuaaaaaucca	23	chr4	-	5434079	5434328	0	0	49.1198	118.634	18.1875
novel_miR_107	novel_miR_195	uguagugcacuuccguuuucc	aaagguguuuggaaauacaguauguagugcacuuccguuuuccuuuccuaacagcaaugggaauaucaaggucagggaaugaugacuccagaggugcugaaacaguacuaguugucucuucugugacugcaaguguaugaggcucauguauuguagaagaaacaaccugcacauuucuggaucuuugccuuugauacaccuugggauugaggauaggacgaggagguaaagagggaagaacacugggaca	21	chr3	+	86342128	86342377	0	37.5242	49.1198	163.122	134.588
novel_miR_108	novel_miR_223	ugugcauguggggcguagaugu	aauguccaguggguaggugaucugagcucccccacaugaaauguauauguggggcguuuguggggagaucacauuggugcugugugagaugugcauguagggcguuuaugagggagaucacauuggcacccacagcacaucuaaacugugcauuaggaauaucuccaaaugacaaguaugggacauguucccaaugcacgcucagaugugcauguggggcguagaugugaauucuuugucaggcacccuc	22	chr8	-	12759189	12759438	0	0	9.82395	9.88616	25.4625
novel_miR_109	novel_miR_226	uguggcugcagugcacggugg	agcaagcggugaagcucggugaucgagauuuugguauucuugcagacggaguaauauucguaaugccggauauuaauggaucugauuacuccaugaggauuuuuaauuccuaugguagugugcccgaggucacuccggauuuccugcacacaacccucuacccaccuugaauugcagccacacaucgccaucuuguaguguuagauguguggcugcagugcacgguggauaggguguggguagagaaagu	21	chr2	-	4265385	4265634	264.236	18.7621	206.303	370.731	0
novel_miR_11	novel_miR_156	aauagccaaagacaugagcucaug	aaaguagaaaaagcagaugaaauagccaaagacaugagcucaugaaucuuuucuucaaucaaauuucuuugugcauuugguuugugagcugaugaggagacgacaguaucaguagaaguugguucagccgaggcaugauaagccuuauguuguccuuucuugggaggcuugguugggcauuccauuauaaugugucccuauuguuuguaguaggugcaaaaauuuuucuucuuguagugggaugccacau	24	chr2	-	17469041	17469290	1321.18	2242.07	3246.82	509.137	189.15
novel_miR_110	novel_miR_154	uguguucucaggucgccccug	gaaguacaagaugcaguacaguaaggcgaagagcgcuguacuuaucuaaguugcacuauauaacacgguaucagugguucucucuuuuauuacggaacaaauucaaacgaggccggaaggggagguggugcagcucaacagggucguccugagaucacaugugacacccaauuggcucccuuguuaagguguguuacugugcguuuauguguucucaggucgccccugccgaacuucccaccaccgcacg	21	chr7	-	15735573	15735822	792.707	225.145	112.975	192.78	170.963
novel_miR_111	novel_miR_50	uguuguugcucuaggaaacgu	cacuuuucuauaaaaaaugguuuuccaagccacacuuuggaaaucgagaagguguggcuuagagaaaugcgaaauucaacguuuucucauauuggaacucguuguugccaacgaggacauaauguggcaguggcauagacuucauauaauggguacuagugcugaaaacagauauggaacaacguuuccagacaaaacaaaagguguuguugcucuaggaaacguccuaccugguagcaaaauuuccaaa	21	chr8	-	53885338	53885587	0	75.0483	162.095	0	43.65
novel_miR_112	novel_miR_182	uguuugauuuaggaccagugcacu	acugaaaccuaucacaaacauauuguuacugccaauggugaaaaauuagacaucauugguaguaaugauuuguacauuaggcuuucucccucuucuucccucucccuuaccaagaccuuucuuguuccaaaccucacugcaagucuaauuucaauuggacaacuuguuggugaaggccauauucuuacuuuuucuucuaaugauuguuugauuuaggaccagugcacuggggaagugaaagggaaggggc	24	chr7	-	30772356	30772605	0	9.38104	63.8557	29.6585	72.75
novel_miR_113	novel_miR_135	uuaaaacgcggaggugugacg	aacuggucaaaacucugauacacccuuuguaggggcauaucggaaagcucccaauaugauacguauuggccgauauguguagauauuuugaacauugaguggaacaccuuguuuacaccuccacauuuuaaaacauuggucccauaugaggagaagcacuaguuguugcagucuuauguacuccauuagccauauuugaaccaguguuuaaaacgcggaggugugacgcgaggcguuccacuaccuagag	21	chr3	+	87027424	87027673	264.236	65.6673	68.7677	14.8292	7.275
novel_miR_114	novel_miR_34	uuacagacugaguggaauugu	gaugggaauuccggauucguuuguuuucucguugcguaagaugggugcuuucguguuuuucuacacuuuccauuggaucugggacugggauucguggauuuauuggagcagaaaacggaucuccugcacuuuuuucuccggguuuuucauacacuuucauucaguccguuauagauguccuacuacacguguauaaguggacaccuguuacagacugaguggaauuguaagaaaaaauuguagcagaucc	21	chr7	-	798922	799171	0	0	4.91198	39.5446	10.9125
novel_miR_115	novel_miR_96	uuagaugaucaucaacaaaca	cuauggugguauuauuccaugaauauucccuauuuauuuuucccugugauucugaauauauaacaaggacaauauguauacuuggaucuuucucagucuuaauccauaaggcaaauuacaagauuuuugcagcaaugaauauguuuguugaugaccaucuagucaugcucuuucuuuauguugcauauauauaguucaugaauaugguuagaugaucaucaacaaacacauucauaguaaugcaucucuc	21	chr1	-	207343699	207343948	0	28.1431	93.3276	14.8292	0
novel_miR_116	novel_miR_92	uuagauucacgcacaagcucg	aaauacaauguuuugcacucuauguauuugucuuucuuucuuuauguagucucuacuuugaucaacggagcuuugcucuugggugauggaugguucgagauuugaggggcacauaacaagcuugugcgugaaucgaacccuaucaaaagcuguugaccaucaaucucgucaaucagacgaaucucgaggccaagagacuacggaugguguuagauucacgcacaagcucgcuauaugucauuucugcgag	21	chr3	+	108175925	108176174	7530.72	8902.61	5471.94	2985.62	3157.35
novel_miR_117	novel_miR_127	uuccacagcuuucuugaacgu	aagcuccagccaaaccaaagaucccaucuucaccguuuguuucaucucauaauucccaauucucacaugggucuucuuccauuuucuucuucuucuucaguuccuggguuguuggauuucugaacccuuucauguuuuuccacagcuuucuugaacguaaagagucgaagccaaugacgagaaugguguuguaauucaacuguucaaguucaagauagcugugggaagagauggaagagauucuucucca	21	chr2	-	28273898	28274147	2246	37655.5	41000.3	39396.4	45217.8
novel_miR_118	novel_miR_140	uuccacagcuuucuugaacug	ucaucgccauaaucaucaucaucaucauuaucaucucuucuuuuaggguuggagggagaugagaagaucuaaccucuagugugguguuugcacacuuuaacagaugauccuguuuguacuuuuccacagcuuucuugaacugcaugaucaguauccugcuaacaagcuaccuagcguaacaaaguggggcuaugcauggcuacugcgguucaauaaagcugugggaagauacggauagggucuggacucu	21	chr2	-	28290165	28290414	396.354	13236.6	22015.5	6747.3	6092.81
novel_miR_119	novel_miR_93	uuccaucucuugcacacc	aaaggcacgcauuaaugaugcauuccaucucuugcacaccagcccagggacagaaagcugcuccagugugcaagagauggaauauaucauaaacccaugugaacauagcugacaaaccaagaaaacagaugacaaacagagaagguaucuuugaaguucucucaggcagaagacugagagcaauacuugcucuguguguuugaaaauccauggaguuugaacaauuuauagaggugaugggcuugacuug	18	chr5	-	60229814	60230063	0	28.1431	14.7359	9.88616	29.1
novel_miR_12	novel_miR_89	aaugggaaaaacucguggauacgu	cuacccagccuaugaacaggucuaucccuagccauucaauuaggagcaaaucuaagcucuuuggcaauguucgacaccauuuauaucucguggacgggaccauccacaaaauuuggucccguucggcuugguguggacaggaccgguccacgccacaccccaauauagcguggauaggucucauccacaacccaauauaucgccaaugggaaaaacucguggauacguccuauccacgauuuauuuuuga	24	chr8	-	15845733	15845982	0	18.7621	68.7677	49.4308	40.0125
novel_miR_120	novel_miR_149	uuccaucucuugcacacugg	guucacauggguuuaugauauauuccaucucuugcacacuggagcagcuuucugucccugggcuggugugcaagagauggaaugcaucauuaaugcgugccuuucuugccagugaaguguggaguguuaucauccacuguuguuaugcaugaaagcugagguucccaugucuccagguggguauguagcuugauuauacuugguuuuucucauuauuccugcuauaacaaacagauugcuguauccccaa	20	chr5	+	60229960	60230209	15722	1182.01	1100.28	1532.35	2586.26
novel_miR_121	novel_miR_171	uucccaaggccucccaugccga	aauuccucguucaccuauuuauguaaguaggugagcagaugaaggcggaugaagcaggaggaagagagccccgcgaagcagagagcagggagagggagauggagcugcuggaaguuuuugggaugggagccuugggaagcagaggcgagugagagaccgagauaaauucauuuucucucguucucuuucucuucuucugcuaugcuuuucuucccaaggccucccaugccgaugauuucccgugguuccu	22	chr3	+	26052338	26052587	12287	3086.36	2623	874.925	945.75
novel_miR_122	novel_miR_110	uuccgaucgagauguauggauc	uggaaugggauauuuacggaauccccaugaauaggaucaaaaccuuauuccaugguauuuacaugagauuccucuuucuuauucuuaagcaagcccccgagagggcuuaguugauccaugauuuauguuucaucuuucguuuccuuuucguuuguuucgagaaagauaucgaucaauuccgauucuuucuuuuucuauugauucuuuuccgaucgagauguauggauccauggaucuaugugucuauaua	22	scaffold241	+	4390	4639	132.118	0	4.91198	0	25.4625
novel_miR_123	novel_miR_139	uuccugcuguguauugggaacauc	caaaucagccccccaccgcacauuccugcuguguauugggaacaucuuccgaugauaauauaaaaaaugacgagauaucaucgggagauguucccaauacacggcagauauaugcugugggacguugugagaaauuaucuuaugggaggcugauuucaacucgauuucuugcauaugaaaauguaaaacccuccucaauguauccuccccauauuugaggauggaacagggcagguugguagguuuaguc	24	chr3	+	20805385	20805634	264.236	93.8104	98.2395	44.4877	58.2
novel_miR_124	novel_miR_152	uuccuucccuucuugaaucaa	ggaucgacacagauaucuuugcuuccuucccuucuugaaucaauuuaucuucucgaagauggaaacugauucaugaagugaaggaaauaaaggugucugcgucuugccacaacagaagagaagcaugaagcauggcuuauuuguuucugcagaaagaauccaaucuguaugguuucugcacaagauccacagccauggaugcagauugccaggucuauucccucccauuuaguucuguauuuaggauguu	21	chr5	-	28226381	28226630	528.471	422.147	358.574	29.6585	61.8375
novel_miR_125	novel_miR_205	uucgguagcgcugaaucgacc	aaaaagagggaauaaggugguguucgguagcgcugaaucgaccuccgaacacugaaauuuuugcuuuucagugcuucaggguuguuuggcagcacauccgaacucgaccgcuggagucugaaaacuccuccaaaucguucagcgggucugcuaccuccaaaugugcucagagauagcggacgauauuuuguucccaaaauacccaucuuuucuuucucuucuucuucccucaacccguucucguucuccu	21	chr3	-	102070135	102070384	0	168.859	167.007	29.6585	298.275
novel_miR_126	novel_miR_202	uucuauuggucaagcuugagu	cagugaguucaaguuuggcucaaaagcucaaaaaugaauauauuuuuaaauauauaauauauuuuuuauaauacauaguauauucuuauaauuugauucaaugauucuaauugaauucaaaucuuggguaagcucgauuagcuauucgaacucaaguuuaaccaauagaaaguucaguuugaaaaguuguaacuuuagaauugaacuuucuauuggucaagcuugaguuugaauaauuaauugagauuac	21	chr5	+	6229073	6229322	0	93.8104	108.064	24.7154	21.825
novel_miR_127	novel_miR_77	uucucaacgcaugguaggaug	ggagcagaucucuauccgacauggcauugaaaaagccuugcauucggaauaucuuccaugaccgaaguacauagauguuuguggugcaaggcuguaaaggcuguucgaagaagugggaucugcucuugacaaaugggcgguucacaggcacaucuaccgugcacgggaagaucucccguguguaaugacuaaugaguacgggagauguucucaacgcaugguaggaugugcauguaaggcgccucacagg	21	chr4	+	74966947	74967196	0	9.38104	0	0	214.613
novel_miR_128	novel_miR_40	uucucuugggauucugaaugcaag	ugagguugagggcaacaaggggaauuagcugguguccaaggccgaugggucagacuuguaaaaaggagaagaguacauguuagaggcaucagggguuauccuagggguggagacacuaacggucaaguuagaugaaugcuuaaaaggggucggaccaggcuagagacaagggcuuagagcuuagcccuuaauagccaaggaugauucucuugggauucugaaugcaagagaguaagugucuuuaccuuga	24	chr3	+	85880179	85880428	0	28.1431	334.014	49.4308	160.05
novel_miR_129	novel_miR_115	uucugucuaauagagcaaaaacgu	gcuaaugcgccuuucauccaaacacauuuacucuguuagacagaaauuauccauuauuuuauuaucuuuaucaaaauaauuaaaaauaauaaauaauaaaaaagaaaaacguaaaugaaucccaacucccaacauguuuagguuuuccuuuucauuguuuuuacuuuuaauuauuuugacaaaaauaauaaaauaauggauaauuucugucuaauagagcaaaaacguuuggauaaaaaacgcauuaacu	24	chr1	+	88922575	88922824	0	140.716	427.342	0	69.1125
novel_miR_13	novel_miR_95	aauuggacgguccaugucagcaug	auuuuuaguaauuaauaguauuuauuuaauuaauaguauuaauuaaaauuauuuauuuaacaguauuaauuacaaaauuaauacuauuaauucauuuuuuuaccaaaaauacauuagugauaucuauuuuuuugcuacauuauuuuauuucacuuuuuuuaccaaauuccgugcaucacacggguccccgcuuguauauauuaaaauuggacgguccaugucagcaugccucuccuuuaagagaaguuau	24	chr6	-	415546	415795	0	0	24.5599	74.1462	72.75
novel_miR_130	novel_miR_217	uucuuugcuucucuuaaac	gagagcagguaaaucuuccuucuucuuugcuucucuuaaacggucuucucccaugaaaaguugaaugcguucuguugauggcauugauguuucgucagagacgaacgacuucaucuuccagccauagguuguuggcggauuaguugcagaugaagcuguucgucgucgguggaacaucacuaccaucaacagaacgcauucaucuuuucaugggagaagacuauuuaagagaagcaaagaagaaggaaga	19	chr4	+	41838597	41838846	0	9.38104	83.5036	4.94308	3.6375
novel_miR_131	novel_miR_83	uugagauaucucauaagacacaug	ggcgcaagcucaucguaggucagaaacaaguaaaaaaaacacgugucacuaauagcacgcaugacgagacgccucacagguuuaaagagaacaugcaagauaaguagugaugucauccgugcuauguuaguuuaaaagggucacgaaaguuaguagcacauauguauuaugagaauccucagaugaauggaaaguucaucuuugagauaucucauaagacacauggcgaaacucuaacgguguucccuaa	24	chr1	-	171834091	171834340	0	37.5242	108.064	49.4308	87.3
novel_miR_132	novel_miR_106	uugagccgcgucaauaucucc	uaaggaggaagcuaaguucucucuuuccaaaggauugaguucuuguggagaauugcacaagugaggcaucccaaaaguccuaccggagcgugaaucaggagcuagccaugguucgacuaggagagugaguaacaaucagaagaguggagguauugacgugccucaauuugaagacaugguuauauggcucauacccauguguucggauugagccgcgucaauaucuccuuucacccuacaaccucucucu	21	chr1	+	72882938	72883187	0	37.5242	63.8557	24.7154	18.1875
novel_miR_133	novel_miR_216	uugauucgucgcagugagaug	guagaagggaagcucgguccuauugauucgucgcagugagaugucagugugagauugcaagaucggucgcagugaucagucaaugugaauagaagcugguugauacgucaauagaaccgagcaugacgcaauaagcugguugacgaaucaaccagcuucuauucacauugacugaucacugcgaccgaucuugcaaucucacccugacaucucacugcgacgaaucaauagaaccgagcuucccuucuac	21	chr7	-	33849703	33849952	0	0	34.3838	74.1462	54.5625
novel_miR_134	novel_miR_112	uuggacugaagggagcucccg	uggggguuucaaggagcuccauucaguccaauaaagagggcaaaggagcgguuagagcugccgccucaugcaguaggcuagccuuauuauuucuuuucagugcguggugacuauagugagaguuacguuggauggagcagauaaauauguaaguuuagccauuugcauggugugggagcaacuccucccgcuuacucugcucgcucauuggacugaagggagcucccguugaaucacuagugugugacau	21	chr3	+	23997010	23997259	132.118	431.528	1085.55	479.479	723.863
novel_miR_135	novel_miR_150	uuggacugaagggagcucccu	aagacaagcuugcucauauguacaaauucacguugauguguugguaacuaggucuuggaggaaggagcucucuucaguccaguccgagauggauuuuagcugaucucugcugcugacucgcugguucaugaacccaucaagcuacgggaugagauguguuuuugauccaucgaugcaggagcugggcuuggcugagacugucucgucuuggacugaagggagcucccuucuauucuacggccccuuaccc	21	chr4	+	31182282	31182531	3170.83	1913.73	3453.12	3994.01	4081.28
novel_miR_136	novel_miR_74	uuggcauggaacaaaaugauu	guuuuauaauguuauucugccuuuggaaguaacagcaauauccauuguacccauguguacaaauaucuagacccccauaugagauuguuagccaaauuugguagcuguuuuuguagcuaugggagugugggaccaaucauuuuauuccaugccagccauaaaugcaagugagagauugaauuguugcaggucacaugcacuuuaugguuggcauggaacaaaaugauugguccaacagccaguaaaacag	21	chr1	+	114364393	114364642	0	28.1431	19.6479	14.8292	7.275
novel_miR_137	novel_miR_14	uuguuguagacuucagagaag	guucgaauccugccucucccacuuguuguagacuucagagaagagaaaggaggcauucgucagcguaggaaggccaaccgagcgaagcucuuucuuuuuuuuggccgugccgugaagugaaauuguaucguauguuaguuagagagguuggcgaacuacuacgaucuauagauuccccaucuauauccaaucccaacgagaauagaagcgagucgcuuccggcuuggcuuguagucguagucuuuuaguc	21	chr1	+	219200439	219200688	363720	187.621	83.5036	232.325	261.9
novel_miR_138	novel_miR_65	uuuauacggucugauuaauac	aacuaacauuccaucgguuaaauuuauacggucugauuaauaccguauaugguauuaaucaucaugaggagaagugguuggucccuuaacuaauuuaauaacuuauacaauauuagucagacuguauaaguuuaacuuacaaaaagauaauuuugacauuauguaauguuuaauugaugaaauacaaacgagugaaccuaagugucuauuuucuaaauacucaauugaaaauucaaaauaccuaucucuc	21	chr3	-	91947523	91947772	0	0	9.82395	44.4877	29.1
novel_miR_139	novel_miR_64	uuuauuacuagcguggaacauu	uauauauuuaauuuuuugagaaggauucuaugauaaauuaccauuaaaauuuuaaaaauaauauuuauaaaacagauggcugaaauuuagguggcaaggacuaauugaacaagauggauguuuagcgggauguggaaccaaugauaauguuucacaccgguaauaaaauacaugggacccacaccuuucacagugaggcccaugaauuuauuacuagcguggaacauuaauuugcauuaguuccacagcc	22	chr7	-	21612678	21612927	0	65.6673	0	24.7154	0
novel_miR_14	novel_miR_6	acaugcugaugaccucugugcag	cauuuguaggaaucagauauauuguucucaauuauuaauuuccuuaauuguuuuaaauacaugugacucaguauugcagaauaauaugaagaaauucggccacguguuuaccauggaguuauauuuauuuauuuuauaccauaaaugucuuucauuacaaauuauuacacacugacauuaaaauuucaucauucauguuucuaugacaugcugaugaccucugugcagauauucuauggaagauacuggu	23	chr6	+	27336968	27337217	792.707	84.4294	73.6797	49.4308	87.3
novel_miR_140	novel_miR_12	uuuccgaucccacccauaccua	ggacggugcaaagcaacucugcuagccuauuuaaagcaggcauaaggggagugccaaaaucaaaagugcagugaaaccccaaagcagcgagugggaggaaagaguagacaaagggggacggcggaaagggagcugaagcuagggauaguuuggguauggaugggugggaaagagaacgucaggauuuuuuagaaaucuccucucucuuuccgaucccacccauaccuaagcucucccuguguucuucccu	22	chr4	-	22170176	22170425	11097.9	60235.7	65727.2	15753.6	16732.5
novel_miR_141	novel_miR_183	uuuggauugaagggagcucu	ugagaguugauuggguuuugaggggauuugaaggagguagguuagagagcacugggguugagcuuccuugaaguccaauggugguucuugccgguuagauagagcugcugaauuauggauuccacagcccuguuucaugcuuggaaggauuuggauagguuugugguuugcauauuucaggagcugcauuaacuggggaggaaucucguuuggauugaagggagcucugcaccaucccuucugccuuauc	20	chr3	-	27011024	27011273	46637.6	64400.8	71366.1	25234.4	36920.6
novel_miR_142	novel_miR_16	uuuggauugaagggagcucua	gguggcggaggguugugggucuuauccuuuuccagggguggugaaggguuuugagggguggagcuccuugaaguccaauauagguucuuggugguuagauugagcugcugaauuauggauuccacagcccuauaucauggucggagggauuuggauaggauugugguuugcauauuucaggagcugcauuagccagcugagaaccuuguuuggauugaagggagcucuacaccaccaucucaucuacuau	21	chr2	+	73271111	73271360	61963.3	106944	94491.7	81086.3	108521
novel_miR_143	novel_miR_166	uuuggauuggguuacugugcuucc	caugcuaaugcacaauauuucuuuuggauuggguuacugugcuuccaaauaccaaauccuugcugaagaagaaauagaguucaucaugaggguuuggaagcacaguaacccaacccaaaagagauauugugcuuuagcaugcccauuuucaucauuuugauagcuuuuguucuuaacccauugaauuucaaaugaguccaucauuaaccccauuaauggaguagggggaaaagugcugaaauccaaaagu	24	chr3	-	91901700	91901949	0	150.097	117.887	9.88616	18.1875
novel_miR_144	novel_miR_39	uuuggcaugcauguggaguag	gucguaguccgguuuucaaacauuuggcaugcauguggaguaguccggcagagaagcgucauuaacucagagaugucuuugcuaaacaggugcgggucugcggcaacugaaucuugaucuucucuauagaagcagagaggaucaagaucuuacaguuugacggaucccauuagggaaauaccaauuccaaaaauacuuucaaaggaaaugccaguugaaccuuuauucagacuucaagaguguucagaca	21	chr2	-	7805597	7805846	0	168.859	132.623	69.2031	112.763
novel_miR_145	novel_miR_133	uuuguaaaaggcagucugagcu	caaucagcgaaaaguuuggcuguuuguaaaaggcagucugagcuguguaggagcuuucgaagagccaaguuuuuccagagcccagacuguuuuuccaaacaggcaagcuacacacgccuucuaaaucgccuuacucugcauagacguguaugcauuauaucgcaaaugcugcugugagaucucuccucucgccccacgacgugugugcaucccuccucucgccccacgauguuacuuuucucgcccuacg	22	chr3	+	33965217	33965466	0	18.7621	108.064	34.6016	47.2875
novel_miR_146	novel_miR_18	uuuguauuuguacucuuucga	cuccauuuggaaggauuacaaauacaaauauguauagugcaaaaccuuguauuuuguauuauuuugugaguauuuguacuguacauauuuauauuuguacuccuuccgaacuaaagcucacuuugaaaagaaugcaugcaaauacaaauauauacaauacaaauacauaaaaaauaauacaaaauauaagguuuuguacuauauauauuuguauuuguacucuuucgaaacuaagccuaaguuaauaugu	21	chr2	-	26601268	26601517	396.354	65.6673	137.535	49.4308	130.95
novel_miR_147	novel_miR_177	uuugugagcauuuucuugucugag	cuucuuguguuuuucugaguguuuugugagcauuuucuugucugaguguguuucaucuaagugagaguucuugugagguuugacgaguguaauuguuaaguuguguuuccaguguucuuuugguguguuuuucauuuuguaaguugaauguuucuguaaacuucuuuuuuuuguaauccuaguaugcucuuucuuuaauaagaaauagaauuauacuauuuuguuguuuucaugcauagcauauugccuc	24	chr6	-	67703050	67703299	0	9.38104	63.8557	24.7154	3.6375
novel_miR_148	novel_miR_108	uuuuaaguuguguuugggaguauc	uuuuucuucuuuauuguuauuuuuuuaaguuguguuugggaguaucuuaauaaccugcucccaauccagcaaacuuaaggacuuaacagcacgugaccaaaccaucuuagucuacuuucauuuuaucaccuugaggagcuacuuccuagguuccuucaaaugacuccauuucugacccuauccuuucuaguuuuuccacucauccaucucagcauacaaauuucugccacaaucaauuuuuggacauguu	24	chr3	-	35504050	35504299	132.118	65.6673	167.007	44.4877	120.038
novel_miR_149	novel_miR_28	uuuuaugacugguguggagug	cuauucccuuaaaugggggaauaccauuccaucaggaaugagaaugagauuccaauuccgcccaaccaaguuggaaugggaauagaauuuggauuagcuaaaaacuuuagcuguauagcagguugugggaccaauaauaaugcuccacaccaaugauaaaauacauaggauccauacuaagagguugaaugguuaugggcccauguguuuuaugacugguguggaguguuauuauuaguucuacagucua	21	chr1	-	72557037	72557286	132.118	0	0	4.94308	7.275
novel_miR_15	novel_miR_218	acucugcucugauaccauguugag	uguagugugagauuguuuaacaaacuuuugaaccccacuaaaguuagaaccguucuuuugucccacaucgguugaaaaagucaucuuguacuuuuauauuuauuguuggaugaaggugaugaaacguugugagaaauauauuauauauauaugucaauauaguauuagagugauguuugauauauuuuaaauuuaaaauauauuaaacucugcucugauaccauguugagaaauuaauauauuucuuauc	24	chr1	+	60776164	60776413	264.236	121.954	137.535	148.292	127.313
novel_miR_150	novel_miR_21	uuuucgaacugccauugaccu	uaaggaccaaagaaauccaugguuuucgaacugccauugaccuaaauggucagaccguucagcccgagaaucaaccaggcaaucgguucuguuuuacccaaaaucugguuccuaacaaaaaaacuguugaaucagucaaugacucauuaacucaggcagccgaaccauugacccguucaacgauuuuggucauuuuuuaauuuuuuauuaaaaugggucauccguuugaaucaucaacccaaaaaccggu	21	chr3	-	16738024	16738273	0	56.2862	112.975	29.6585	94.575
novel_miR_151	novel_miR_157	uuuugcaucaagaucuuaacaacu	auuuuuucuuaauuuauauauauauauauauaauucuaaaugauuuucaugguaagaaagaaccauaugauagguuuaucaaauucauuaacccaacaagaauuuaauguggcuuaaagaaauaaaaauuuaaugaggggccguuuggcaagucuuuuuugaaagaucuucuagaaguucuaacagucaaaagacaaugugagcuuuugcaucaagaucuuaacaacuugaagaccauuugguuaaggug	24	chr1	+	147594721	147594970	264.236	18.7621	108.064	19.7723	40.0125
novel_miR_152	novel_miR_148	uuuugcuauguguggacaguc	accuggccuacucuguuguggacuucaucccuaguuccugucucaguagacauccaugguugugguggacgaugacgauaaauugucacagacgucagacacucgauuggaggaugaaaccgauagugagacgacuacacaacagcaagaaugcaaaacuagaagugaaagugagacaagugaugaucgagaaucaaaucugguucauuuugcuauguguggacaguccccguccacaaaauagcgugga	21	chr2	-	40856960	40857209	0	9.38104	68.7677	9.88616	32.7375
novel_miR_153	novel_miR_173	uuuugcucucuucuucucaug	caccauuaggacauggaccugagaaaugugagagaaagaucaauguaggcugcuaugggcugugaguucuaugcuuuccagugaagucgaaaggccuugcaugaagagguagagaguguaaugcagccaaggaugacuugccggcggcaaccgauagauagguaugcucccuaauugcaagucgucggcggguuguccuuggcuacauuuugcucucuucuucucauguaaggccuagaugaugacuaua	21	chr8	-	48398557	48398806	0	9.38104	4.91198	29.6585	58.2
novel_miR_154	novel_miR_8	uuuuuuggacaaucuaagcugguu	uucgaaccucuuuuuuuuuauggaucaugugaucccauaucugaaaauagaucuguaggucguggaugacuugauuuuuuaacccuuguggugugaccguacuggcuuaugaccucuccuagcagucgauguguuuggauggucuggaaguuggacuaugacuauuaggauaguucaacauugagaucaaccuaaaauuuugccuuuuuuggacaaucuaagcugguuuauggucagauuguguccaaau	24	chr8	-	55615677	55615926	0	28.1431	240.687	34.6016	21.825
novel_miR_16	novel_miR_138	acuugguuuauagucgagcucgag	cucgagcucgacuauaaaccaaguuguuuuugaaaaauaaaaauuauauguauaaaauuauuuuuuuauuuucaaaccaaaaauuaagaauuauaaauauaaaaauuuuuuauguauaauaguaaauaauuuuuauaauucuuaauuuuuuguuugaaaauaaaaaaauaauuuuauacauauaauuuuuauuuuucaaaaacaacuugguuuauagucgagcucgagccgagccgagcucgaacuuacg	24	chr2	+	103245	103494	0	9.38104	108.064	79.0893	0
novel_miR_17	novel_miR_120	agaagacucuggauucuugaauuc	gaacuucaguaauugauugaugccaggugcugguaugcccacccuuuacauaauuuuuggggaggggcuguuacaauuacuuggaguuaucucaagaauggauaguccagguuaguuuuacacuaauccuauccuaucuuaucucuuauuuaaugaucucaaucuucuuuaacuuuuuagaauuacauuuagaauucaaauauaagaagacucuggauucuugaauucgagugggcugcuuuaauagguu	24	chr1	+	126291857	126292106	528.471	18.7621	93.3276	232.325	123.675
novel_miR_18	novel_miR_222	aggaaugugcuguggacguugu	ugcagacuaugguuauccggguaacuguuaauuucuuguccauuauuuuauucuauugacaggacuuaaaagugagagcaaaucagccccccacagguugccccccacaaugucccacagcacauucaagccuuguauuaugaacaucucccgaugaugauaucagaaaugaugaugucaucgggagauguuuacaguacacggccaggaaugugcuguggacguugugggggacaaucugcugggggcu	22	chr5	-	64742492	64742741	1717.53	544.1	397.87	0	0
novel_miR_19	novel_miR_73	aggaucuugaaguuucucccuuuu	gaggaaauuuauauccaaguuuuuuauagauucauccucugccauugauucaucauuugauucuucuuccauaaaauucacugagggaguuuaucuccaaguuuuuuauagauuuauccugugccacugauucaucauuugacucuucuccuauaaaauuuacuaagcgggaauuugauagaucguucuuuuucuuauuuuuagaggaucuugaaguuucucccuuuucccaauuugauggagauaucau	24	chr6	-	63661750	63661999	0	0	24.5599	64.26	69.1125
novel_miR_2	novel_miR_37	aaaggauugagccgaaua	aaacucggcccaaucuuuucuuaaaaggauugagccgaauaaaaaauggggauccuauugcauauauuuugcauugcauauggauaaaguauuuaucuagauauacaagaucuuaaaauuugaauuagaauuagaauuugaauucaaaucauaucuaucgaaucuaauuugaaucuaccccaauuuaaauccgaucugauccauuugcaucccuauauuuauguuauauauaaaacauuuaauuuucaga	18	chr1	-	214079055	214079304	12419.1	337.717	142.447	177.951	47.2875
novel_miR_20	novel_miR_43	agugugcuuggacuuuugacagug	guuuuaacaaaauauauuuauauacagauauacauauauauauauauauauauauauauauauaggacuagucucuugagaugccacauuuguugaguuauaguucuucugacucugcuggguuggcuucuuacucggaucggacuucuuacucaauuccuaagcccauuucgacuugccaugaacaucccaacaugugucucuagugugcuuggacuuuugacagugagugcaucaaauuuugucuuug	24	chr4	-	64319306	64319555	1321.18	272.05	879.244	993.559	978.488
novel_miR_21	novel_miR_78	aguuguggacuaugguguggugug	caguucgguuuugaaaaccaugacuuauugguuaauauuaauucauuggugcauuuuuuaaaaauauuuaucauauaaaaugcaaaaauuagauauuuaugauuaacuguguauaucauuuauaaaauguauaugaaauacauggaauaaaaaaaguaugguguggacuaguccaauccacauaguuuguccauaguucauaagaguuguggacuauggugugguguggauuagucccugccacaaggug	24	chr5	+	34033576	34033825	132.118	9.38104	49.1198	69.2031	32.7375
novel_miR_22	novel_miR_63	auaaaacuggcauaagaauucaug	cuuugcuaggcuuucuuuucuuagguuuuuucaaagaaucaacuuguacguucaugggccgaaguguacucucuuucuuccauaaccgagcugggcugaauuuggucuuuuuggaccuuccuuucuuaccuuuugccuuuuuuucuuggauuaauuaccccugaaaucuuuuuuuagcauuaagcuaaauuaggguaaaauuaaauaaaacuggcauaagaauucaugcaaaaagaccucauaaauuaua	24	chr3	+	68705330	68705579	0	28.1431	265.247	207.609	21.825
novel_miR_23	novel_miR_143	auaagauuuggauuaggaaacucc	ggaaacuccuaauuagauuaggaaggcuaaucuuuaucuguagauaagauaaauggauuaucguuaucucuuaaagagaguucggauccaaauauaagauuuggauuaggaaacuccuaauggacgaaagaacacauacuuuucugaguuuaaagggaaaaagcugaccuuauguccaucacaagagaguauaccuaaagcaaaacaugauuaggguucuagccuuuuuuccaugacuaaauucacaagu	24	chr8	+	205604	205853	16250.5	1866.83	2112.15	2525.91	1487.74
novel_miR_24	novel_miR_175	auaauuccuuggcuguagaauagc	uacaucugugagacauugucccauaauuccuuggcuguagaauagcaaagauaauuugcaccuaucucuucagucauggaguuaaccaaccaugucaucaccauggaauuuucagcaucccaaacaacauaggcuggauccuucauaucaggcuucuucgugucuccuaagauauagccaauuuucccucucccucugagauacaugcgaacagauugugaccaucggagaaaguugucaccauuuaguc	24	chr1	-	31225452	31225701	0	0	4.91198	4.94308	3.6375
novel_miR_25	novel_miR_141	auccucuggaugcagguuacc	uaaaucuuacuuacagacuaugggaacaccaagcuagcuaauccuggcuuuauacccucuuccaugcggcuagcuagcaagcuuacauuauucucucaaaucuuuauggaguuuuucuccuugaucaucaucaaguccuguugaguuaggaguggguaauuugcauccugugguuuagauuuagaaaaccaugagaaugacaaucuaauccucuggaugcagguuaccucuuccucaccaacacuuaaua	21	chr1	-	42876769	42877018	0	65.6673	44.2078	14.8292	43.65
novel_miR_26	novel_miR_116	augauauguagaggguuaaugauu	uaugugcucgugagcauauggaaucccuguauuugguucauuugcuacuagugaaugaucccauagggggaaucaguaauguuaaauuuacauuaaugaaauuaauauuguuaaauuuauauuuauuaauauuuuaaauaauuauuaaaauuucaaaaaauagcuuuucaauaauuauuagaauauggauaauuuuuuuuuauuaugauauguagaggguuaaugauuaagugagacugauaaaauguag	24	chr1	+	43896879	43897128	0	56.2862	137.535	84.0324	90.9375
novel_miR_27	novel_miR_146	augugucaugucauuagggugauu	uaguuuacuuuuucaaauuuuaaugugucaugucauuagggugauuuagaaucacccaagugauucaaaaaauguuauuuugauguuuuaagaaaccccuccuuucccgaauuccaaggcuaaugcgacuuucuagacaauucuauuuauuugcugauguggcacacaugacacaucaauagaaauggaaugguugugaaacgcauuggugcgaaacaccuucauaguugcuuggauuaauuggauagga	24	chr8	+	20708935	20709184	0	9.38104	19.6479	88.9754	72.75
novel_miR_28	novel_miR_194	auguguuuaugagaucucucaagg	aacauugcuaagguuucaccacauguguuuaugagaucucucaaggguugacuuuccuuucacuugaggauucucauaauccacgugugcuaucgccuuucucaccuuauuuaaccaacuuggcgcuagugacgucauugcauaguagguggccuuuuauuaaacauacguggugccuuaucaugcgugcaacuuaaaauuacacguauggucaguacuuauguucucaacgaacuacagcuuuguaacg	24	chr3	-	72942351	72942600	0	9.38104	49.1198	39.5446	54.5625
novel_miR_29	novel_miR_80	auuagacauuuaugaucgacugug	uugauguccagcaugcaaccuaacaccaaaugcaucuuacauaaccugccaaaaaaugccuugcaugggaaaccuccuacaaaggcacuaaaguuuauugauuaaaauuauuuuauuaccauuuuuguuaaaauuaauauuuauugguuuauauucaauugucuaugccuuuuuuccaauuuauuuaucauauaaauuguaaaaauuagacauuuaugaucgacuguguagauuaauucauaaacuuuau	24	chr5	+	56956586	56956835	0	56.2862	230.863	118.634	160.05
novel_miR_3	novel_miR_159	aaaguguaguggcuagaucuagug	agucacuuggaggagcaaaaaccaaaguguaguggcuagaucuagugcuguagcaaaguauaaggccaugggacauggaguggcuaaaguacuuugggugaaaaaucuaauugcugaauuggguuuuugaguugacagcucgaugucccuuuacugugacaacaaagcagccauuaauugugcugccaacucaguucuucaugacagaaccaagaacauugaaguugauaagcacuucauaagagaaaau	24	chr8	+	45656647	45656896	0	28.1431	127.711	14.8292	47.2875
novel_miR_30	novel_miR_190	auucgaauucagcuuuagaucaug	gagagguguucaauugcuuaaguuuaaggcucucuagucccuuggguucgaaauucaagaagaggagaggagagagcuaggcgcaagaagaagaaggagcugaagagauucaagcaucuaagagagaagaaggugaguucgaaggaggggaagcuugauugagagaucuauguugcuuucuaacucaguuuuuguuuucuuugaauucgaauucagcuuuagaucauggaguuucuacuucuuucuuucu	24	chr4	+	70230303	70230552	0	28.1431	171.919	24.7154	18.1875
novel_miR_31	novel_miR_79	auugcuguauacuugaagugu	cagcuugguauuucuugugccuauugcuguauacuugaaguguugcauguaauuuauuuuucuauccacaucguguucucuucuuuuuuucucucaaaaccuuugguucuuuuuuuguguuucaaugguuaaacccuaaaaugagacauaaguagaacaaacaaauuuuuuuuucuugauuggaaguagaacgaacacuuuauagaaggauauaucaaugcccacacuuauaaucugguagcaauaaugu	21	chr2	+	40515248	40515497	2774.47	712.959	466.638	39.5446	90.9375
novel_miR_32	novel_miR_184	auuggauuuccuuuuauguguagg	acauuuacccaugagguguuauuacaccuaccugccaaauggccucuucacaaaugauuucccaaucaguucaacauggccccuuaauuaagggagaucgauucacuugccauuucagucuagagaagagcauuuaaauugaauugucagaucuccauggcuuccaauuuaauguaauuuaagaaggaauguuacaacuaaucaauuggauuuccuuuuauguguaggcccaaccaugugccaaguggca	24	chr2	+	3051697	3051946	132.118	9.38104	108.064	93.9185	69.1125
novel_miR_33	novel_miR_179	auuuacuuggggacuucugcaagu	uucugcaaacaggccggccacuagaagaggaacuguccuuaguacuuggagaccaagaaauaagguaauuucgaaucauuugucguagaaaccaauauguuggugacuucuacuuccugguguauugacuucggggcuucuacucaugcauguaacacauugcagggguuugggacaaguagaagacugagugacggugaagugauuauuuacuuggggacuucugcaaguguugcagcuacagccauag	24	chr6	+	20691258	20691507	3567.18	1932.49	4464.99	7696.38	2120.66
novel_miR_34	novel_miR_126	auuuuaugacugguguggagu	ccucuuagugugggucuuauuuauuuuaugacugguguggaguauuauuauugguucuauaauuguucagcaguuaucagguuuaguuaauucuacuucaacuguucaacagacuguaaaaucaaugauaauaauuagcaccagucauaaaauacauaagccccaccauaaaagguugaauaauuagcuguaauauucaauaauuauuauguuaauucuaaucaaucaaacaauucuucuucuucuucuu	21	chr5	-	74712398	74712647	0	18.7621	4.91198	9.88616	29.1
novel_miR_35	novel_miR_122	caaacguuuuugcucuguuagaca	cacaguuaauaugcuuaucauucaaacguuuuugcucuguuagacagaaauuauucauuaauuuauuauauuugucaaaauaauuaaaaauaaaaaacaaugaaaaaagagaacguaaaugagucccaacucccaacauguauagguuuuccuuuuucauuguuuuuauuuuuaauuauuuugacaaaaauaauaaaauaauagauaauuucuaucuaacagagcaaaaaacguuuggaugaaaggcaca	24	chr2	+	107653504	107653753	0	9.38104	24.5599	0	291
novel_miR_36	novel_miR_199	caaucuuguugggucgaaccuaug	cguuuugaccuaguuuugguccaaucuuguugggucgaaccuaugguucuuuggggucugaucauagucccuuggaucaugguuuaagugacccaaaauugguguuaggacagggguuuaauggcccguugcauggaccaauucggcccauacuugaaaacccauuuuauguuagauuaaagcaagaguagcccauuucagcauggacucuuauaugggucgaacugcuuuuugauguuuaucccauaug	24	chr8	+	56403069	56403318	0	337.717	319.279	197.723	309.188
novel_miR_37	novel_miR_59	caauggacgugagcucaucgca	uucuuugcucgucucugaccugcaauggacgugagcucaucgcaaguuugcaauggcucugagcucaucguaggcuugugauggcauuguguucauuguaggcucaugauggcuuugagcuuaucuucgguauuguggcuuugggucuauugcaggucugugguggcccuaaacucaucacaagcucauuuuaggcucuaagugcauugcaagccuguucaggcuuagaguucaucguaaguuugugcca	22	chr1	+	180070590	180070839	3699.3	18.7621	1679.9	1443.38	832.988
novel_miR_38	novel_miR_104	cacccggcugaacuaucuauc	gagcuauagacaaaaucauacacacccggcugaacuaucuaucaugguugaacacgccagugcucacuguagaccccauuuaggacccaacuguaaugagcacuagcauguucaacugugauagguaguucaacuggguguauauuucuagcuaauccacucccauuugaaugguccguauaccuaaggugcuaauagguugguggguaaagucuccugcuggugguggcagagacuugggauugaaacc	21	chr5	-	76024849	76025098	132.118	0	0	9.88616	76.3875
novel_miR_39	novel_miR_58	cagaucugaguucuaccauggc	caucauuuuuuaaauaauuagaaaauuuaaaaaauauauagaaaaauauaaaaauuauuuugaaaaaaauauauuauaugcgacgaauuucuuuuacaaucccagaucugucacgaugaacacauaucuggaauucuggauuuaaaccagaucuggugugaucucuuugauuuuugucuacgaacccagaucuguguuugggaacccagaucugaguucuaccauggcagaaaacaucuccgauccaucu	22	chr1	+	162320361	162320610	0	84.4294	14.7359	0	18.1875
novel_miR_4	novel_miR_145	aaaucuugggcugaaagugugaug	auuguucuauuauggauucuucaaaucuugggcugaaagugugauggagaucaaaaucuuguuggcagcaaguuuuguauacugaauucauuauuuugauuauguggucuguaauuaauuauuuucuuuucuagaaagaagguauuagguuuuuucugauguaaguaauagaaauuaggguuucucuauuuucuuacaucguagaaaucacuggagcaugcagagaagacagagcuugcagauggagauc	24	chr8	-	42358425	42358674	132.118	65.6673	98.2395	49.4308	43.65
novel_miR_40	novel_miR_70	cauagaucucucaaucaag	caaaaauugaguaagaauagaacauagaucucucaaucaagcuuuccccaauucaaacucacauucucuccuugguugcuuggaucucuucagcccuucuucuucuugcaucuagcucuuucucuucuccucuucaagaauuucgaacucaagggaauagagagccuugaacucuaucaauugaacacauuccucccuucaagagaccuccuuuuauaggcuuucaaggagucuagaggccucucuugaa	19	chr5	+	5175548	5175797	924.825	318.955	353.662	123.577	149.138
novel_miR_41	novel_miR_187	ccgaccuuagcucaguugguaga	augaguauccacgaaacuaacaauccgaccuuagcucaguugguagagcggaggacuguagugggauauucuucacagcuaauccuuaggucgcuggugcgaauccggcaggucggauguuuuuguccauuuuaguuggugguauguuugguuuuuauuuuuugaaauuauaaaauauuaaggaugugacaggugggucgaagccuuuccgguauuaucaauucauaaaaauggugacaaaucaugugga	23	chr1	+	56983530	56983779	3435.06	4756.19	3345.06	1220.94	996.675
novel_miR_42	novel_miR_189	ccguguauugggaacaucuca	gccaccccauagcacauccccgccguguauugggaacaucucaucgauucuaauacuauuaucggaagauauuuccaauacaccguggggaugugauaugggacguuguggggcggagauguguacgggcuaaaaucuuagcugguuaauuaauaaaaacagccauaacgcaaucauuaaggucacuuaauagggacucaugacuaaggggucuugacaauaugaaagguuaugcuuuucaaaacggaaa	21	chr6	+	56110585	56110834	0	37.5242	54.0318	79.0893	98.2125
novel_miR_43	novel_miR_103	ccguguauuuggaacaucucc	aacgucccacagcacaucccugccguguauuuggaacaucucccgaugaugacaucaucauuuuugguauaucaucggaagauguucccaauacacgguggagaugugcugugggacguuguggaggggaaaucuuguggggggcugauuuggucucuaauuuuacaugacuaaaccaccucuguauauuuuuuucuccugucuuguugucauuuggcccaugaauaugcuaugucauaauuuaucccau	21	chr5	+	49941556	49941805	0	18.7621	9.82395	29.6585	43.65
novel_miR_44	novel_miR_75	cgaggaaggccaugacguuga	ugaugaucagaguuguaggaagcgaggaaggccaugacguugaagagaguggggaacaaaauucccauucaucucucccccgucaucguccuccucgcucccuacuucucugguauauuguaaagcuagccggaaguccagccggaugcaucagcauucaucaagaaggguggaaauaauacagaguaaacaacuucuuuuguugucuuguucuugcuuuauuuuaauuauuuucuuguuguucguaggu	21	chr1	+	198253026	198253275	3831.42	290.812	112.975	9.88616	36.375
novel_miR_45	novel_miR_221	cgauacucaucugagcaagc	agcuagagagaaucacggcugcugagaaggggaggugcaacugcuugagaaggggguucagacugcagaaucggauuaagguguuaauuugcuuccccuccuuuuaauguuucuugcucaaaugaguauuccaacugccacuucucuccgaugcuuauaaugccacuuuucgcauuauauuucuagcuaucugcuagaccugguacugcgauacucaucugagcaagcaacguuaaacuggagguaauuu	20	chr3	+	41185543	41185792	6341.66	3527.27	5083.9	692.031	862.088
novel_miR_46	novel_miR_1	cgccaaaggagaguugcccuc	auccuuuggagaacacacagaaagggcuuacuauaaagcuuguaacgcagcccccagcacaauccagaagcagcagaaaagaaaagaaauggcgcggcgagacgaucagguuauaggcgaaccaguuguagggugucccuccuuuggcaggcuauggcgaugggagagucugaugcuuuaucugcauuugcugcuuccagcuuuacccgccaaaggagaguugcccucugacuguuucagcuuaaauguu	21	chr6	+	46583395	46583644	0	281.431	319.279	9.88616	7.275
novel_miR_47	novel_miR_5	cgccaaaggagaguugcccuu	uggcuuauuccaucuucugggacugccauaaaggccuuauaaagguugguagcaugcagccaaacacacaaaccaggagcaauuggugcguagacaaucaagucauaacucauaagcgauccaguugcagggugucucuccuuuggcagguggugggugucugugugagagugaugcaauaucuacauuaauuugcuuccaauuacccgccaaaggagaguugcccuuugacuguuucagcuuaauuauc	21	chr1	-	28766398	28766647	0	365.861	206.303	0	0
novel_miR_48	novel_miR_68	cggaccaagcgacggagagcag	cuacuuugccauguguuuuggccggaccaagcgacggagagcagcgguggaucugucgguuuuuuuagagcuuaagcaauacgaacaagggagauccaccguugcucuccucgcuugguccgaccaaagcacauagguaauaaaaaggagaaugggagauuugucgcugcuugguccggccaaaacacaugaaaaaaaaagaggagauccacauuguucuccgucgaugguugccguuguugaugauguu	22	chr1	-	39748306	39748555	0	37.5242	157.183	158.179	105.488
novel_miR_49	novel_miR_101	cggcauaauggagaaccucuuc	uugcugaaagguuugcuuacuacggcauaauggagaaccucuucaccuaucucacccagucccuuggugaguccaaugcaacagcagccaagaacgugaauaucugguuuggaguaucagcaaucacaaccagguauucacguucuuggcugcuguugcauuggacucaccaagggacugggugagauaggugaagagguuccccagcaugccguaauaagcaaaccuuucagcaauuucaacuccuguu	22	chr2	-	88388651	88388900	0	9.38104	14.7359	29.6585	94.575
novel_miR_5	novel_miR_151	aaaugagaguuaggacauaggcgu	uaaaauuacaaaagugcucauauuaugacucucuuuuuccacaagucaucuuucuucuaacuuuggcacuucagacaaacaaacaaugacaaaguaagcaucuaaaaauguaagacuacccccuuugaacagauuaggaugaaguuauuuugccguugcugguuugcaucugaagugcaaaggugggggaaagaugaacaguaaaaaugagaguuaggacauaggcguuuuuauaauuuuacccaugacu	24	chr7	+	22598511	22598760	0	46.9052	127.711	187.837	138.225
novel_miR_50	novel_miR_26	cgguaaaucuuccuuuggcagc	gugugcaggugcauugguuagccgguaaaucuuccuuuggcagcuggcaacuucaccaugacccuaccauagucauagugaucagugagccauuugccaaaggagauuugcccgcuaauucaccucuacuuugcaaccaauccucaccuucucaugcaggaugcagcaucuguuaauuaaggagguaaauuaauuaacaccuucaacuuuuauguuuugugcggugcugccuuuuauuuauaaccaaauu	22	chr3	+	95514382	95514631	0	65.6673	44.2078	0	0
novel_miR_51	novel_miR_142	cucagccgguagagcgcguggcuuu	auuaucauuggagccguuuuagcucagccgguagagcgcguggcuuuuaaccacguggucguggguucgauucccacagacggcguucugaaauacgaaagauaguauuguuauuuuacaaaaaaaauugguuuuuuuuugaaaaacaaauaaaaaauacuauuuuuaauacgaaacgccgucugugggaaucgaacccacgaccacgugguuaaaagccacgcgcucuaccggcugagcuaagacggcu	25	chr2	-	13863092	13863341	396.354	18.7621	98.2395	257.04	116.4
novel_miR_52	novel_miR_69	cucgagcugguacucugcuacc	cucacauucggguaggucgguuugcuggcucuguguagguuguugauuuuuucuucuugcaggcaagccaaucccacugcagccaugacaguugucggacgaagagcccucaccuccagacagauauccucuuugaggccucccacaaaacauccuacuaaggcuuucuucggucagccguguacccuggucgccauucgcuagaacucgagcugguacucugcuaccauucuagucugccucaaccgag	22	chr2	-	72440581	72440830	0	9.38104	44.2078	44.4877	80.025
novel_miR_53	novel_miR_100	cugaaguguuugggggaacuc	acgcuagguagucaauauucgcuaggauuugugggcuuugacgauagauaugaguguauaaaauauaaauagcgaccaauuaauagagcuaacauucuucauugcgaucaaagauaauagagccacguuuuguguccccuagaguuccccccuucacuucagccaagacuccauuugcccagaauucuugucacaacaacuacuuggcugaaguguuugggggaacucugggugccgccuaacacuaggu	21	chr4	-	64472642	64472891	0	816.15	530.494	34.6016	7.275
novel_miR_54	novel_miR_71	cugguuccaucugucauacucagc	cagccaaccuacuaccaccuuagagucccccucaacuaucaaguguuccacccuaaguugguuuacaaccuguuagugaugcaguucagaauagguugauuuugccuguucccaagucucauaaguuguuucaacccacauaaaguuccuucucaccugagguugcauagacacuaaaagucaggacauaaccaugcuguuuuccugguuccaucugucauacucagcacucccaaaaguagguuauuua	24	chr6	+	25317979	25318228	0	18.7621	49.1198	34.6016	61.8375
novel_miR_55	novel_miR_210	cuguguauugggaacaucucc	caaaaccuaccccacaacccauuccgcuguguauugggaacaucucccaugcuuuuaucauggggagauguuucuaguuuauagagaggauggguuguggccuuguagguauggguggaaauugaaucgagcuuuucacaaguuauuugagcuaagaucgugaaauguucaauuugucucgguuuaaauugagcuuugagucgagcucaagucuaauauacaggcucauuuauuaaucgagucaagcuca	21	chr5	-	71149275	71149524	528.471	75.0483	216.127	306.471	109.125
novel_miR_56	novel_miR_128	cuuggcauucuguccaccucc	ucacuccauuaauauaaguagucccccacucccuccaccucccgaguguacaccuaucucucucucucucucuuucuagcuuggcuguuuucucucuugcuugggugguuucccaggggucuuguuacagagccaucuuggcauucuguccaccuccauuaaaauuuugcuuaaugcaugacuuggagguggccagcaugccaaaaugucuguguaaaauuuccucugagaaaccuuacaagaucgauag	21	chr5	+	38872459	38872708	0	75.0483	309.455	696.974	982.125
novel_miR_57	novel_miR_36	gauacuaauauuauuccaugcag	aucuguauucuguaaucacuuggggauucauuuguuuguuauaguuguuugauuaguggugcuucaaauuucgaucuuuaaucuuauuggauuucccuuucuuggaugguuugugcaugauaucccaauggaguuauauggaaugcuauuaguugcuuaagauugcuucacuugaauacauuguauuuuucuaaauguuuuucuugauacuaauauuauuccaugcagcuaaauuacauauagauauugc	23	chr7	+	30066560	30066809	0	112.572	54.0318	19.7723	87.3
novel_miR_58	novel_miR_174	gccguacguugagaacaucuc	acccuucccacaagacauuacagccguacguugagaacaucuccccaugaauggcaacauacaaguaugggcuguucccgauguguagcugcacugucuuauggguaggucaaagaucugagcuugucguucauggggagacauucccaaugcauggcagcaguguccuguguuuagacaugaggauagcauuuccagacucacuaccuccaaugugucuuuacuugcaaaccacauccaaagaagcuaa	21	chr6	+	50129190	50129439	0	18.7621	19.6479	24.7154	47.2875
novel_miR_59	novel_miR_170	gccgugaguugggaacaucuu	uuugcuccucacacacauugcagccgugaguugggaacaucuuccauacuugaauguuguuaauaugagauguucucaauacauggccgggauguguugugagguugaugagaggaauauuuugugaggagauaucaauauauacuuugaaguuugaaccaugcauauagcguaggcuguguuugguucauaggaauuauugguguuuauuauuauuauuauuauuauuauuauuauuauuauuauuauu	21	chr2	-	36777104	36777353	396.354	9.38104	39.2958	14.8292	18.1875
novel_miR_6	novel_miR_124	aaauguagaaaaugcaaaaguggu	caaauaaguggccuucucauuuuauagaaagcuagacacaugaugaaauucucuuaaagucuacaacccacuacuaggcuauagcucccuaccauucagacacaugcuuucucauuuuucuagaaagguauauagguggcauuuucuaagaaguugcuguuaaagccuacaacccacuaccaccauuuucaauucauuccuaaaaaauguagaaaaugcaaaagugguuauucauaacaacuucugccua	24	chr2	+	75170420	75170669	0	0	9.82395	9.88616	0
novel_miR_60	novel_miR_31	ggggauguagcucaaauu	auagaauaaaauauuauuauguggggauguagcucaaauuguagagcgcucgcuuugcaugcgagagguacaggguucgauccccugcaucucuaauuuuauucauuuuaauucugagaaauagaauugaaggacaaaccuacuacacagcauuuaagcauauauaacaauuauguauacauauuuuaaauauaugugggcugggccaggccuaggcugugcuugaaauauugggcccaggcccgacuau	18	chr1	-	75596954	75597203	26555.7	1979.4	707.325	326.243	840.263
novel_miR_61	novel_miR_22	gugcaguuuuccuuuggcaga	gugaggguagagaagaauaacagugcaguuuuccuuuggcagaaaaccuagcuacugcugccuugcaauuugggcugcuuaauuuccgccaaaggagaauugcccugccauucacccacacaguuccucucacacaauuuguuugauuccaagcgccagaauaugguaguacucucugacugauuaugaugcucauaaguaaaaauuuuauuugacaaacugauugucuuucgucucuuucuauugauug	21	chr1	+	93542340	93542589	0	28.1431	98.2395	19.7723	0
novel_miR_62	novel_miR_132	uaagcauuuaaugggccuguagu	guguuguuaacuccuugaguuugcuggacuaggagcagguuauuaauauacuccuagucacagcucaaaagaauaauaauaaagaagaaaaaaagggcuuccuuagaagcccaaucagucauauuggugggcugaaacauuuuaauaaagaaaggggcaugcaguccaacaggccccaaguuauuugggcuuauuuguaauacaauaagcauuuaaugggccuguaguagagcccauuuaguggaacagc	23	chr5	-	22328939	22329188	924.825	384.623	1336.06	543.739	596.55
novel_miR_63	novel_miR_198	uaaucugcauccugagguuu	uacuuggagaaaugccccuccaugacucccaacucuguaacuuuagcuaccacuauaaauugcuugcgaagacacuacuacaugaugagcgcaucaaccucuuccaugcagcuugcuagcuccauagcaaaccuucuuuuuguuggguuaggacuggguaaucugcauccugagguuuagaaacucaauuucauagaucacaaucuaauccucuggaugcagguuaccucuuccucacuaacaauuaaug	20	chr2	-	15897301	15897550	0	168.859	63.8557	39.5446	116.4
novel_miR_64	novel_miR_169	uacagucugcuuacccaguug	uauuauacuaguuuacaauauguucuuuuuauuauuuauaaauucuuaugccuugauacguuaggccuuaccuuuguauuauuuacaaacuuucaaaugauauuauuuuugguuguaauacuccuuucaucaucuuuguuuccauucucuguuauaugcaguacuguuugugcgagcacuaccaaauuguauugggccaccuaacacauacagucugcuuacccaguugacgaaacaauacaaacacaca	21	scaffold052	+	27273	27522	264.236	75.0483	19.6479	0	14.55
novel_miR_65	novel_miR_214	uagagauuugaauuugagcuug	uaggcucaaauucuguuggagcuagagauuugaauuugagcuugguuugguuuaaaguuuauaauuuugaguucaacuugaaucgagcucgauuacaagccaagccaaguuuuuucuaaaaaauaauaauuauauguaauuuuuuauuuuauauauauuuauauuuauauguauguauguaugcauguauguauuuauauauguauguauguauguauguauguauguauguauguauauaauaaaaaaa	22	chr6	+	48675738	48675987	0	28.1431	63.8557	34.6016	29.1
novel_miR_66	novel_miR_55	uagcaccaucaagauucacaa	caccagucaguguuugcagauguagcaccaucaagauucacaacuuuaugggcuucauggggugguggucccuucccuucccuucccuucacucgauaggcucacgguaugggaaucuugaugaugcugcaucggcaauaaaugacuauuuuugaaucuccaaaguugcaaacucaagcaaucgagauccagccagagcuugcacguuacggacacacauagaugauaaacgacgauggugaauccucuu	21	chr2	+	49946243	49946492	0	121.954	122.799	291.642	218.25
novel_miR_67	novel_miR_201	uaggauucgaucugauguaauauu	gugaaccugcguuuugcaauuucuauucauuaauucuggucuguaaauaauuuuuuuuuuauuuuucuagacugaauuuauaggauucgaucugauguaauauuaauagaaaauuaggauuucuauuuauuuuauuuuggaucgaagcuggcggcgcaggaaggagauuucgcugaugggaaaaucgcuaucugugauuugcaguuugagaaacugcaaacugggaucuaaccucuguuuuguaggaugg	24	chr1	+	1369411	1369660	0	0	697.501	64.26	1396.8
novel_miR_68	novel_miR_153	uaguccuaucgaauccacugaauu	cauucucuaaaguagagccuccuaguccuaucgaauccacugaauuagcaucuauauucagugaacaacaugggucuauagaacucagguuuagaagagccucgacgucgucgcggccuucguaugccgaaucaauggacacaagguccaggagaucgguagaccuggcacguccuccuuuaggaauuauuuaugcuaccuaugaaacuccaauaacaaauaacucaccguuggacuaucagacagcccg	24	chr6	+	65330999	65331248	0	0	58.9437	24.7154	25.4625
novel_miR_69	novel_miR_219	uauugguccgguucaauu	uugauugaacaguuuaacgagauauugguccgguucaauuagaaagcagugcuuaugugcuucaagcucugcucuuugauugagccgugccaauaucacguagcucuggucuguaaaucaaacagauaugucgagguaguugcaaccguuccuuuuuuauguucuuuucauuuccugucucgacuuaauuucuuggcauuauuuaucguugucugaaacucugaauaaagaaauaucugaacaugaucac	18	chr1	-	147452244	147452493	0	0	108.064	820.551	1600.5
novel_miR_7	novel_miR_4	aagauugaacacuagaccacuugg	auuaauuauaauaaaggcaacuaagauugaacacuagaccacuugguaauaccauaucaacaaaggcuauuuaaucaagugguauaguguucaauccucaucaccccauuauaauuaauuagauuucauccaaaugaauggaugaacuuauucaucaagucacacagggcauccuagagaauaaauuaauacuuauucaucaaccucuccuaacacuuaugcuugguaccuccuuuuuaaaugaaggcgc	24	chr8	+	18986121	18986370	1453.3	100724	2401.96	51586	6103.73
novel_miR_70	novel_miR_99	uauuugauacgugcgaggugaauu	uuaaauuauuguagguuucaguggaauucagaauucuagcguaucuuuuucgguaaaaaaguauauggggcccacaauuagaaauuaauuggcauauacuuuucgguaaaaaaguauaugccaauucauguauuuuauuacgagucccgcuucaguccagucgcacagcauaauaacgcaccacguguucuuacaacgugugcguauuugauacgugcgaggugaauuuaacuccucauuccugguuuca	24	chr7	-	57056939	57057188	0	0	0	49.4308	0
novel_miR_71	novel_miR_130	uauuugcaucuguacuccuuc	gagaauaggucaguucuauacgguuccagcaagcuagggacccguuucaaguuuuuaggaccagaaucuauccuuuuaagauugguuuuggucuuagugguuuuagggucuauccaugaaucuauucuucggcucaguuugggaagaguauaaauguaaauauguacaguauaaauacauacaaaauauaagguuuugcaccguauauauuugcaucuguacuccuucuaaauugaacuuucuuuacuca	21	chr2	-	34808087	34808336	0	56.2862	29.4719	9.88616	3.6375
novel_miR_72	novel_miR_114	uauuuuaugacugguguggag	cccuuuuccucuucacaaugauuaaguuccaaugauuauuucucuuuuaguguaaugcauaugcauuuuaaaccucuuagcgggggaucuggauuugcugaaugcuuuagcuguuuagugggcuguggaccaaugguaaacgccccaugccagugauaaaacacauggggcccacagugugggguuuaguauuugugggucccauguauuuuaugacugguguggagcauuauuauugguucuuuguggg	21	chr5	+	51505714	51505963	0	0	14.7359	4.94308	10.9125
novel_miR_73	novel_miR_131	ucaaaacugacaaaugcuagc	ggguaaauggucucauaaaaguucaaaacugacaaaugcuagcacuagggguggaguuuugaaaucugaaaguacaggguaucucucugucgcaaaugaaaguucagggaccuaggugucacuacccccaaagcacaggguaguucucuauauucuaccaaaaaaaagguuaaagauagaguaggguucugaaaauuugcuugaugaauaagggcaacgccauucauugcauguauuuguaaaugagaaa	21	chr1	-	54480721	54480970	0	28.1431	29.4719	64.26	14.55
novel_miR_74	novel_miR_81	ucaacgaggacgcgcuugacu	gauguccgcugagcugccuaagucaacgaggacgcgcuugacuugaagucgugaucuucaccuuuaugacgagugugucaucaugggguaguggaccucgcgcauguaucuucugugaagaagaggugaucuucccaccuuggacgcuuugggggguucuuuucuucccuggcggcuucgcgagcuaugcgcgagcugcaacgagguacagccugccacaaucgagccuccaacuauacgugaugguccc	21	scaffold012	+	11655	11904	0	37.5242	4.91198	88.9754	58.2
novel_miR_75	novel_miR_91	ucaguggcacuggaucaugacc	cugaugaauggcuccaucaaggucaguggcacuggaucaugaccucgcaguucauggccagugcuaucuauggcucuugucgauccaugggaggcgccucuuaugugccaaagggggauugccaugaugagagguacaaguugugcugaugaugugggcaccuaugugccgaugauguguaaggaaaccauugggccugagcacacccgugcuuugugggcaacgggguagcucgaucaacuuaggcaug	22	chr3	+	51296168	51296417	4624.12	225.145	122.799	499.251	276.45
novel_miR_76	novel_miR_225	ucauccaaauguuuuugcucugu	agugagcacguaauagugccuuucauccaaauguuuuugcucuguuagauauaaauuacccauuauuuuauuaucuuugucaaaauacuuaaaaauaaaaaacaaugaaaaaggaaaaaaguaaaugagucccaauucccaacauguuuagguuuuccuuuuuuauuguuuuuauuuuuaauuauuuugacaaaaauaauaaaguaauggauaauuuauguuuaacggaguaaaaauguuuggaugaaag	23	chr1	+	25899104	25899353	0	140.716	260.335	24.7154	18.1875
novel_miR_77	novel_miR_72	uccaacaugaucugugccugc	ucugcucccaucaaaaaacaauuccaacaugaucugugccugcauaucucaaacaugguggguaucagucucauggugagauaugcagacagagauccuguuggaggcauuuuggaacaguuuuuguuaggagcagaucccaacuccacacaugggugguacauuugcaggaacaaacuggaauauccaauauaucaaggaauugcaauaaaagaucuuucacguaucaaggacuuucaaugcaguuaua	21	chr1	+	157812450	157812699	0	0	0	9.88616	43.65
novel_miR_78	novel_miR_129	ucccgauguacugcuggaugc	aagggcaggcauuagaauuccagacagaaugaauguccuauaacauucuucuaagcaaaucuucacagaauuuguuucuugaaaucuauuauuauccaagcccggaucuccugaaagcaaaaacugcgcuaaucucugagaucauggcauccagccgcacauggggaauaucucccauacauguauauuaaauucauggggagaccuucccgauguacugcuggaugccgugcucucgaaguguuacagu	21	chr4	+	4795214	4795463	0	168.859	117.887	177.951	156.413
novel_miR_79	novel_miR_137	ucgacuggcggaacucga	gccguuuguauggccgauggggucgacuggcggaacucgaaagaguauuuucgguggauggguuacgaaagggggcgucaaagguuucaguucauaguagaauagaagaaaaaauacccagaaugggagaagaaacccuuuugggcgagaaaaaacuaacagaugugauacaaacgacaugaaauaaaaacugcacgagucauccuagugcgcguguacuagauuacgugggacguuuuuggcggcaagu	18	chr3	-	43568110	43568359	1321.18	318.955	392.958	192.78	160.05
novel_miR_8	novel_miR_45	aaggacuugucugcuuuuugc	ugcauuuggcauuccuuauuuuaaggacuugucugcuuuuugcaguuaaaaacucaguguucauaggggcauuuuaacugcaaaaaggagauaaguccuuaaaauaaggaaugccaaacgcagccuuagugagcuucacuacaaauuuggcugccaucuacaaggagcacuuccauccuuaacugauuugaccaaaucaauuuuugauggaacacaccuugaaccuccucaugccuugguucccccuacc	21	chr3	-	88346118	88346367	0	0	14.7359	79.0893	98.2125
novel_miR_80	novel_miR_123	ucgauaaaccucugcauccgg	uuaaguauuuuguuuucuccuccguguuaaugcuuguggguuagcaggucuuccaucucugaaaggaugucuugcuucgucugguugguguuucaggaaagacgaacuuguggugucuccgggcgcagcgguuuaucgaucucuuccuggacugguuguuugaacggauugcuugccaauugaagugaaagacaaaacaggaaucggucgauaaaccucugcauccggugcucacucucucucuccccuc	21	chr4	-	24267512	24267761	2246	7073.3	9376.96	2990.56	4419.56
novel_miR_81	novel_miR_24	ucgauccagcucggcucugcg	uagguguccuccgcaaagguucucauggaucuuguguagaacuuggcucgccucacucgccuuaggcaucacaaguagggcaaugugaaggaucuccuauagagcagcuugccuacuaucacguagcgggcugccuguugcucuauucaccgagcugcauuucuuucuguugguaguguuccguguuuuagguaguuguagauugggucgauccagcucggcucugcgucugcgaugcuggugauuuccu	21	chr1	-	105790200	105790449	2378.12	28.1431	476.462	0	636.563
novel_miR_82	novel_miR_144	ucgcaaggcugucuguaacgug	caaagggagucggaucugcugcucgcaaggcugucuguaacguguugcguauccauccaaucaugagugaacacguacaccagccuugggagcagcagaucggauuggaauaaauggguuuuagaacagaaaaucaugaaaacaaagacuuggaucaacuauugucucuauauagcuuuugcuuuguacuuucaaggacaacauuacaaaaacagcaugaggaaugaggaucauagaaucuaagguccaa	22	chr1	-	102862054	102862303	0	93.8104	78.5916	4.94308	7.275
novel_miR_83	novel_miR_29	ucgcaggagagauggcacuug	gaagaguuuggggguaaucuugucgcaggagagauggcacuugcuugcucauuagggguuggcaugcacgugccaucucuuuugcaacacgaugacuacuccuacaaauuccgucacugcggucuaguuuccaguuuucguuggccuugaaucuguuauccauaaguuguuccugcaucccuagucauaaguaauuauaauuguacauucaaaauaucucucuuaucauucauggaaagauguuuuaaua	21	chr4	+	15308137	15308386	0	84.4294	0	69.2031	32.7375
novel_miR_84	novel_miR_51	ucgcuuggugcaggucgggugc	aucaaucguuguuggcuugaauucgcuuggugcaggucgggugcuuuaauuucgcuuggcguggugaaucuaagcgcccaccugcaccaacugaguucagucccucggcgaagcagcccuucuaguuaacuuauuaaguuucuuccauaauucgacaucaaggucuuuuaccaucucaucucuuauuuauauuugaucgucucaugucucuauguaucuguuuugauuuugguuuuguuugauuuauuuc	22	chr3	+	29180334	29180583	1717.53	375.242	373.31	286.699	367.388
novel_miR_85	novel_miR_15	ucggaccaggcuucauccccg	gguucugcuagcuguuacgcccucuucagccucuucauggugucucacucucucucucucuugugcaguagagauuagagauguuucguuuagguuggguugaggggaauguugucuggcucgaggucacguaggugauuuuguagauuuuccuauaguuuuucuuuagaguucuauggaaaguuuggauucaaucccuaagugaccucggaccaggcuucauccccgucaaccaacauaugcuaucuuc	21	chr1	+	192153786	192154035	264.236	37.5242	167.007	474.536	265.538
novel_miR_86	novel_miR_191	ucguguacacacccugagaac	ugaaagguccugaaagcgaaaaucguguacacacccugagaacacaacauucagccgcacauggugaauaccucucgucguuuauacgaagagauauuccuuaugcacggaucgaugcuuucagagugugugcacaauuuuugcuuucagaauacccccgucucgccugaagauucacguuguuuggaguuuggacuuauugauaaccccucaaacccgaauccucaaacucaaacccugcaaucugguu	21	chr2	+	44002737	44002986	0	197.002	73.6797	54.3739	90.9375
novel_miR_87	novel_miR_102	ucguguauugggaauaucucu	aaugugccccaaaaacauccaaucguguauugggaauaucucucaauaacaaauaugaaaaauguuuucaaugcacauugagauaugcauguggggcauuuuugagaugcauucuaugggggcagaugugaauucuucacaaaacccuuuugaguuaacccacaaucauuuagcaguugcaucaucuagggaggcaauaguucuagcaaaaaauaaucaaugugguuuuuggaaccaugguauuguguuc	21	chr2	-	60545080	60545329	0	0	0	29.6585	32.7375
novel_miR_88	novel_miR_30	ucguuccccaguuuacucuug	uggguuguuggcacggaggccuucguuccccaguuuacucuugugcagacugcagaaggcuuccaugcucugcucuaacaggaguaaccuggagaacgacgcccucuguccuaacacagaucaucagagaaagagccuucgaccccagguggccuuuucuuuaugggaauucauuccuugugcuuugauucuuuguggguguuucuugugcccucgcuuuugaucggaacuugauuccaucaagaaggac	21	chr7	-	20393197	20393446	0	140.716	196.479	232.325	196.425
novel_miR_89	novel_miR_105	ucguuccccauuuuacucuug	uggguuguuggcacggaggccuucguuccccauuuuacucuugugcagaaggcuuccaugcucugcucuaacaggaguaaccuggagaacgacgcccucuguccuaacacagaucgucagagaaagagccuucgacccccgguggccauuucuuuaugggaauucauuccuugugauuugauucuuugugggaguuucuugugcccucgcuuuugaucggaacuugauuccaucaagaaggacccacaaa	21	chr7	+	20353017	20353266	264.236	168.859	289.807	158.179	240.075
novel_miR_9	novel_miR_35	aagguuuucgaacugccauugacc	cagaauuuuuuuacuguagggcaagguuuucgaacugccauugacccggacggucggaccauuuggccugggaaucauccaggcaaccgguuccguuuuaccccaaauccggucuuuggccaaaaaccauugaaaaagucaacaaccuguugacccaggcggucgaaccgucaaccuguuaaauggcuuuugaccguuuuuuauuuuuaacuauuuuuuauuuuuaauuuguuuguuagaaugggccauc	24	chr2	+	72630353	72630602	132.118	150.097	294.719	103.805	50.925
novel_miR_90	novel_miR_17	ucuccugcgacaaaaacucugc	acuugaauucgaccacccuggaucuccugcgacaaaaacucugcccacguuuacguacaauacacuaccuugaaaacaucucaccgugcauuauaucauguaggaagaugucuccauauguggcgcgauguuauguggguagaagugggcagaguuuuuauggguaggagauucagacucucgaauucgacucgguucgacucgauugcacucuagccgcugcgcgcauuacauuuaccaagaaaaccaa	22	chr4	-	91825856	91826105	528.471	215.764	167.007	138.406	87.3
novel_miR_91	novel_miR_119	ucucggaucaggcuucauucc	uugaaggaaagaaggugucuggaaugagguuugauccaagauccuuccauuucauccaucacuugucuugauuucuuuuucuuguuuucauuaucauggguuuccuacaccuugauggacugaucucggaucaggcuucauuccucacaccaggcuuuccauuugaugaagaacaaccaggugaacucuugcucugauggauaugcucacauaguacuucuugguauaacagauuuaacauuuucuagca	21	chr2	-	71623517	71623766	5813.19	4230.85	8640.17	18586	18445.8
novel_miR_92	novel_miR_107	ucugacugauucuugcuugauc	gauggaaugugcgaauagccuaucugacugauucuugcuugaucuuuuaacaguaauuaauuuuagauuaauucuugaauuaaaucuuuaauuaaagaucaaacccuauacccauuugaaccagauugguccaaacuaguuagaccgaaucuaggguucgaucauugcugaaugucagcccuauuuucccacuaaugggcuugaggauugauaauuaauuaaguguuuaauucggcccaaccuauaaagg	22	chr1	-	1095278	1095527	0	0	157.183	0	294.638
novel_miR_93	novel_miR_200	ucuggcggccucuguaacagg	caggcggccuuauuuugagagcucuggcggccucuguaacaggcaagacgaugagcaagugguuacuguuccggucuugacaggaaggguuuaauuguucccgaggaggccaccagagcuguuucgccaggccuguuacagaggccgccagaguagggcacaggugguguucucccggcaaugucuuuuauaugcucagcuuccgaugcucggcggcuucuguaacagcugcugccucgccccaucugga	21	chr1	-	121550489	121550738	0	0	4.91198	14.8292	18.1875
novel_miR_94	novel_miR_109	ucugucuccacccaucucugg	ucugccugccgccauugccaccucugucuccacccaucucuggcaaaucucuggcaacguugccagagauggguggaggcagagguggcggugacggcguuggugguuucuuuguccaaugccgccacuuccgccucuaccuccgacaauguugacggagauggguggagacagagguggcaguggugacgggcaaaggaaugaccaccaaugccgccaccaccaccucugccuccggccaccuccggca	21	chr1	+	42643206	42643455	0	0	0	4.94308	7.275
novel_miR_95	novel_miR_38	ucuucucauuguuguagcuccaca	uugaucagccauuuaaacuuccucuucucauuguuguagcuccacaucuuagaauugucuucuuucaaccaguccacaacaaucgcagaaucucccucuauaaucaguuucuuagcauuaauuucuuuggcccuuugaaucccuuccaaggcugcuaacaccucagcccucaaggagucucccacuccaauugggacagaaaauaaagcuauuagaugaccucucucaucucuuaguacccccccaauac	24	chr1	-	197755183	197755432	1056.94	37.5242	34.3838	9.88616	14.55
novel_miR_96	novel_miR_82	ucuugcucaagaccgcgcagc	gagggaguaguuuguugagagaucuugcucaagaccgcgcagcugauucauguguaacaccgcaucgggguaggugucuaucgcugcucaaaaacuaguguggugaucacgaugaagccugccggacaccgaugacuccuucaacaacugaugauagcccucuaccucgaugcgcuguucaugugcaggcuguguggucuugcccaagaucuugcagagggauggagaacauguucuuugaugaugucuc	21	chr3	-	85993759	85994008	132.118	46.9052	785.916	64.26	61.8375
novel_miR_97	novel_miR_197	ugaacuuuugagcuuuugacucga	ugcaaucaaagguaguugagcuugaacuuuugagcuuuugacucgagccaagcucgaucucaaauaucuaauucaaaucaagcucgagcucgaguucaggucccuaauucgaaucgagcucaagccugauacuuuaugagcgggccgagcucgaauaacuagauauucggcucaacucagcucaaauccacccuuaccuugaguguuagaauuugguucugauuauaauaagacuagaauuugaguucac	24	chr1	-	84825759	84826008	0	9.38104	29.4719	49.4308	87.3
novel_miR_98	novel_miR_44	ugaauuuauagaucugagauu	cgggucucacuauuucauguucugaauuuauagaucugagauugcaaaauagcaauccagaccuuguaaauucaugaucugaaauuuuagaucugagauuucagaauagcaguucagccaacaguuccacaauuaaaauuccaagcaagaagcuacaagaaugaauccaaucuauucgaaugaucuuagaaaacaaauuacagaauugaaauuacauaacuuaugcuuuaaucacagcaagaaaagaaaa	21	chr2	+	81544458	81544707	0	28.1431	132.623	34.6016	18.1875
novel_miR_99	novel_miR_134	ugacaacgagagagagcacgc	cgagcuuugucucggaauugcuugacaacgagagagagcacgcuugucggcauucaugcaagggcauggcuguuuacaagcgugcuuucucuuguugucacucgauuugcuucucaaagcucguuucuuucuucuuccacaugaaauauuggugcguccauggaggauuucauuucugaacaacuucccugguagauucuuaacccaucucguuuucucuuuauuuuguuuuuuuguuuuuuuuuuuucu	21	chr1	-	214550868	214551117	2378.12	3395.94	3168.23	998.502	1036.69

## Sheet: S4
Supplementary Table S4. Summary of circRNAs identified in our study
CircRNA ID	Chr	Strand	Start	End	Length	Type	Expression (TPM)
							Thailand	China	India	Australia	Russia
Nn_circ_001	chr1	-	1961499	1961869	370	intergenic_region	6730.73	10464	12311.1	6182.23	11048.4
Nn_circ_002	chr1	-	2737105	2745601	8496	exon	0	0	747.9	0	0
Nn_circ_003	chr1	-	18940407	18941997	1590	exon	0	0	779.557	0	0
Nn_circ_004	chr1	-	19133773	19135700	1927	exon	3242.99	0	1530.77	0	0
Nn_circ_005	chr1	-	19362312	19362525	213	intergenic_region	0	0	115666	650436	0
Nn_circ_006	chr1	+	22104458	22105212	754	intergenic_region	0	0	585.442	759.472	0
Nn_circ_007	chr1	-	22522902	22535713	12811	exon	1182.34	0	1116.18	0	0
Nn_circ_008	chr1	+	25461661	25465551	3890	exon	0	0	2266.71	0	0
Nn_circ_009	chr1	-	34903430	34904565	1135	exon	0	1950.83	7774.02	1440.71	3678.17
Nn_circ_010	chr1	-	34917555	34918277	722	intron	0	0	407.569	0	0
Nn_circ_011	chr1	+	46910302	46912283	1981	exon	0	0	498.319	0	990.244
Nn_circ_012	chr1	-	47541391	47541734	343	exon	0	4117.44	5580.92	4343.95	11090.2
Nn_circ_013	chr1	+	50408919	50409192	273	intergenic_region	0	0	1075.45	0	0
Nn_circ_014	chr1	+	51066974	51076423	9449	exon	0	0	1284.91	0	0
Nn_circ_015	chr1	+	51176561	51191634	15073	exon	23417	11120.3	16956.9	10632.1	19468.9
Nn_circ_016	chr1	+	51176561	51200281	23720	intergenic_region	70.1798	0	18.6337	0	24.6855
Nn_circ_017	chr1	+	51190675	51191634	959	exon	0	0	2917.55	0	0
Nn_circ_018	chr1	+	51190675	51200281	9606	intergenic_region	0	0	30.6727	0	0
Nn_circ_019	chr1	+	52855533	52881711	26178	exon	0	2259.88	2450.5	0	0
Nn_circ_020	chr1	-	52939056	52939805	749	exon	0	7721.42	5698.09	3167.96	7279.11
Nn_circ_021	chr1	-	53335978	53392127	56149	intergenic_region	103.768	38.7179	44.6076	0	83.4286
Nn_circ_022	chr1	+	53814126	53821387	7261	exon	32290.1	3569.8	7620.84	9474.31	15985.2
Nn_circ_023	chr1	+	59460645	59462268	1623	exon	0	2631.97	2913.43	0	2481.2
Nn_circ_024	chr1	-	62918122	62918527	405	exon	0	0	882.253	0	0
Nn_circ_025	chr1	+	74304936	74305308	372	exon	0	6470.27	2046.34	1493.23	10166
Nn_circ_026	chr1	-	78420928	78421412	484	exon	4290.55	0	911.358	0	1207.35
Nn_circ_027	chr1	+	81725974	81729630	3656	exon	0	10695.7	8644.73	0	10456.5
Nn_circ_028	chr1	-	82248049	82253173	5124	exon	3168.91	788.256	1121.85	1455.33	2229.31
Nn_circ_029	chr1	+	93042077	93092282	50205	intergenic_region	1434.09	167.021	355.091	542.496	600.657
Nn_circ_030	chr1	+	103814170	103814485	315	intergenic_region	0	5896.95	6061.3	0	3706.1
Nn_circ_031	chr1	+	106219690	106220598	908	exon	0	2279.43	3244.1	3682.4	3223.29
Nn_circ_032	chr1	-	106924011	106924589	578	intron	0	0	1526.8	0	0
Nn_circ_033	chr1	-	106924011	106940133	16122	intron	0	125.208	118.797	0	145.274
Nn_circ_034	chr1	-	106924025	106940133	16108	exon	0	2748.43	2281.76	0	3238.74
Nn_circ_035	chr1	+	108436895	108437712	817	exon	0	800.445	1012.62	0	2012.25
Nn_circ_036	chr1	+	109595314	109596327	1013	exon	0	0	724.605	0	0
Nn_circ_037	chr1	+	111045971	111046543	572	intron	0	0	514.263	750.526	1532.89
Nn_circ_038	chr1	-	115244629	115245163	534	exon	0	3044.83	4694.54	3513.49	0
Nn_circ_039	chr1	+	121497954	121499295	1341	exon	0	1318.78	782.04	0	0
Nn_circ_040	chr1	+	122030588	122033178	2590	exon	2840.84	0	1257.14	0	0
Nn_circ_041	chr1	-	123979352	124011694	32342	intron	0	62.4161	68.3315	0	54.3145
Nn_circ_042	chr1	-	123988112	124011694	23582	exon	0	5052.7	2237.21	0	1905.31
Nn_circ_043	chr1	-	127346842	127349961	3119	exon	0	0	1528.38	0	0
Nn_circ_044	chr1	-	135314491	135314964	473	exon	0	9837.15	4000.08	1945.93	7948.84
Nn_circ_045	chr1	+	146500202	146500785	583	intron	0	0	504.576	0	0
Nn_circ_046	chr1	+	152737559	152738646	1087	exon	0	1575.62	664.425	0	1320.33
Nn_circ_047	chr1	-	153022840	153037062	14222	exon	1833.41	0	973.588	0	0
Nn_circ_048	chr1	-	159594220	159594567	347	intergenic_region	9567.44	892.45	2963.66	0	0
Nn_circ_049	chr1	+	161189198	161199134	9936	exon	963.388	539.189	341.056	0	0
Nn_circ_050	chr1	+	161731303	161733104	1801	intergenic_region	0	0	245.288	0	324.952
Nn_circ_051	chr1	+	163707258	163707716	458	exon	0	0	4677.34	0	4647.34
Nn_circ_052	chr1	-	164500634	164500948	314	exon	0	0	15307.7	0	0
Nn_circ_053	chr1	-	167998471	168159427	160956	intergenic_region	46.5423	39.5555	72.3148	16.9216	149.159
Nn_circ_054	chr1	-	168017388	168159427	142039	intergenic_region	11.7202	14.2124	6.22372	0	6.1838
Nn_circ_055	chr1	+	168739165	168895636	156471	intergenic_region	316.516	45.6514	71.5627	112.685	67.3613
Nn_circ_056	chr1	+	168800286	168895636	95350	intergenic_region	419.016	76.5431	112.8	163.87	110.541
Nn_circ_057	chr1	-	171078067	171125881	47814	exon	0	241.315	457.922	0	909.968
Nn_circ_058	chr1	-	171078067	171257967	179900	intergenic_region	80.9691	11.2213	25.3885	39.8415	40.6866
Nn_circ_059	chr1	-	171119296	171131434	12138	exon	2756.18	771.29	1219.67	0	1454.22
Nn_circ_060	chr1	-	171255368	171257967	2599	exon	0	0	1908.5	1114.12	2275.51
Nn_circ_061	chr1	-	171255368	171436214	180846	intergenic_region	57.5326	12.0213	22.8116	22.9872	45.3306
Nn_circ_062	chr1	+	176675039	176709404	34365	intergenic_region	0	0	21.4363	0	0
Nn_circ_063	chr1	-	177884411	177885045	634	exon	0	0	1151.06	0	0
Nn_circ_064	chr1	-	179180857	179216115	35258	intergenic_region	1357.42	229.016	330.116	435.023	539.744
Nn_circ_065	chr1	+	181359344	181359659	315	intron	0	5405.54	6993.81	1360.92	2779.58
Nn_circ_066	chr1	-	183040831	183239584	198753	intergenic_region	150.765	40.6276	65.9757	38.9472	66.289
Nn_circ_067	chr1	-	184463152	184581353	118201	intergenic_region	95.0657	9.19616	18.6972	13.3403	22.2927
Nn_circ_068	chr1	+	184612084	184712323	100239	intergenic_region	377.82	131.677	108.768	87.2344	204.457
Nn_circ_069	chr1	-	186342700	186466748	124048	intergenic_region	275.109	23.7845	53.4477	78.5805	89.6881
Nn_circ_070	chr1	-	186464867	186466748	1881	intergenic_region	0	247.534	391.435	0	0
Nn_circ_071	chr1	-	190065077	190088623	23546	exon	0	0	2465.88	0	0
Nn_circ_072	chr1	-	192451095	192469567	18472	intergenic_region	90.1172	0	63.8061	15.52	0
Nn_circ_073	chr1	+	197226744	197228304	1560	exon	0	0	1067.65	0	0
Nn_circ_074	chr1	+	202465679	202466755	1076	exon	0	4597.29	3150.28	4243.93	3370.85
Nn_circ_075	chr1	+	206351356	206369672	18316	intergenic_region	5952.95	1305.57	1262.86	2496.52	2301.72
Nn_circ_076	chr1	+	206358135	206515802	157667	intergenic_region	773.409	147.734	138.302	282.759	295.256
Nn_circ_077	chr1	+	207564496	207660048	95552	intergenic_region	65.3329	45.5037	24.6709	24.0035	18.3845
Nn_circ_078	chr1	+	207579139	207660048	80909	intergenic_region	0	0	3.64198	0	0
Nn_circ_079	chr1	+	208386257	208392337	6080	exon	7431.85	2772.97	1503.43	2559.83	2987.57
Nn_circ_080	chr1	+	209885216	209909693	24477	intron	0	12.6878	12.0383	0	0
Nn_circ_081	chr1	+	210648576	210718469	69893	intergenic_region	0	31.1044	77.9959	61.5291	171.747
Nn_circ_082	chr1	-	210998397	211082724	84327	intergenic_region	98.7059	12.8902	22.7134	25.4987	20.8317
Nn_circ_083	chr1	-	211528854	211529415	561	exon	2221.62	0	786.493	0	2083.86
Nn_circ_084	chr1	-	212055737	212058120	2383	exon	0	1197.58	1893.78	0	2257.96
Nn_circ_085	chr1	+	212307675	212308733	1058	exon	0	0	1403.2	0	0
Nn_circ_086	chr1	-	213882900	213887801	4901	exon	0	0	892.947	0	0
Nn_circ_087	chr1	-	213886955	213887801	846	exon	0	2875.67	1364.22	530.927	0
Nn_circ_088	chr1	+	214238570	214240420	1850	intergenic_region	1349.06	0	477.589	0	0
Nn_circ_089	chr1	+	214239842	214240420	578	intergenic_region	5031.58	804.593	2799.13	0	2528.34
Nn_circ_090	chr1	+	214754079	214769173	15094	intergenic_region	82.7129	0	29.2818	0	58.1879
Nn_circ_091	chr1	+	216101650	216102252	602	exon	0	3169.11	4009.15	0	0
Nn_circ_092	chr1	-	6685411	6691726	6315	exon	0	136.037	0	0	0
Nn_circ_093	chr1	+	12297646	12297975	329	intergenic_region	0	941.129	0	0	0
Nn_circ_094	chr1	+	14741303	14744609	3306	exon	0	743.887	0	0	0
Nn_circ_095	chr1	-	19153919	19155350	1431	exon	0	863.902	0	0	0
Nn_circ_096	chr1	-	19801566	19814919	13353	intergenic_region	0	34.8854	0	21.4693	0
Nn_circ_097	chr1	+	20454870	20456089	1219	intron	0	254.568	0	0	0
Nn_circ_098	chr1	-	25728522	25742001	13479	exon	0	2043.24	0	0	0
Nn_circ_099	chr1	-	26103842	26117561	13719	intron	0	56.5912	0	0	0
Nn_circ_100	chr1	-	34917865	34918277	412	intron	0	1503.98	0	0	0
Nn_circ_101	chr1	+	37266326	37270796	4470	exon	0	444.098	0	0	0
Nn_circ_102	chr1	+	37944260	37945170	910	exon	0	7734.57	0	0	11217.7
Nn_circ_103	chr1	+	38026226	38026962	736	exon	0	2084.38	0	0	3929.96
Nn_circ_104	chr1	-	42585205	42592152	6947	exon	0	948.797	0	0	0
Nn_circ_105	chr1	+	47226234	47246249	20015	exon	0	811.601	0	0	0
Nn_circ_106	chr1	+	47241849	47253246	11397	exon	0	454.718	0	0	0
Nn_circ_107	chr1	+	53435595	53437239	1644	exon	0	1154.55	0	0	0
Nn_circ_108	chr1	+	55948427	55953823	5396	exon	0	1288.68	0	1784.44	0
Nn_circ_109	chr1	-	64266292	64269311	3019	exon	7582.29	1257.38	0	0	0
Nn_circ_110	chr1	+	65048130	65094895	46765	exon	0	707.455	0	0	0
Nn_circ_111	chr1	+	66741962	66742902	940	exon	0	363.243	0	0	0
Nn_circ_112	chr1	-	68423263	68424352	1089	exon	0	863.662	0	0	1628.38
Nn_circ_113	chr1	+	74265483	74268485	3002	exon	0	295.362	0	0	0
Nn_circ_114	chr1	-	75568389	75569039	650	intergenic_region	0	715.605	0	0	0
Nn_circ_115	chr1	-	77778193	77779483	1290	exon	2205.92	685.894	0	759.808	775.924
Nn_circ_116	chr1	-	86448875	86449413	538	exon	0	2619.29	0	0	0
Nn_circ_117	chr1	+	119782726	119785474	2748	exon	0	368.414	0	0	0
Nn_circ_118	chr1	+	124563595	124563941	346	exon	0	1848.65	0	0	0
Nn_circ_119	chr1	-	124923842	124935663	11821	exon	2047.64	573.012	0	0	0
Nn_circ_120	chr1	+	125945506	125950668	5162	exon	0	471.995	0	0	0
Nn_circ_121	chr1	-	127314732	127316410	1678	exon	0	1374.22	0	0	0
Nn_circ_122	chr1	-	127346842	127371993	25151	exon	0	890.403	0	0	1007.28
Nn_circ_123	chr1	+	128778383	128780958	2575	exon	0	1011.17	0	0	0
Nn_circ_124	chr1	+	133886336	133890463	4127	exon	0	208.718	0	0	524.699
Nn_circ_125	chr1	-	137601322	137612025	10703	intergenic_region	0	29.0146	0	0	0
Nn_circ_126	chr1	-	146624104	146624777	673	exon	0	921.581	0	0	0
Nn_circ_127	chr1	+	147905882	147906210	328	intron	0	1887.98	0	0	0
Nn_circ_128	chr1	+	147905882	147906314	432	intron	0	1793.15	0	0	0
Nn_circ_129	chr1	+	148243917	148244490	573	exon	0	2520.88	0	0	0
Nn_circ_130	chr1	-	148696981	148697338	357	intergenic_region	0	1301.28	0	0	0
Nn_circ_131	chr1	+	152737569	152738646	1077	exon	0	531.196	0	0	0
Nn_circ_132	chr1	-	164717357	164722976	5619	intron	0	55.2621	0	0	0
Nn_circ_133	chr1	-	177095043	177114596	19553	exon	5279.28	1641.5	0	0	0
Nn_circ_134	chr1	-	177907352	177908257	905	exon	0	587.464	0	0	0
Nn_circ_135	chr1	-	180770071	180770486	415	exon	0	1074.65	0	0	0
Nn_circ_136	chr1	-	183211698	183233725	22027	exon	0	753.817	0	0	0
Nn_circ_137	chr1	+	189987228	189989497	2269	intergenic_region	0	205.224	0	0	0
Nn_circ_138	chr1	+	202363000	202364827	1827	exon	0	3291.23	0	0	7333.66
Nn_circ_139	chr1	-	204258416	204259831	1415	exon	0	1151.34	0	0	0
Nn_circ_140	chr1	+	205902692	205932654	29962	intron	0	10.3652	0	0	0
Nn_circ_141	chr1	+	205902692	205939735	37043	intron	0	16.7678	0	0	0
Nn_circ_142	chr1	-	210441815	210454755	12940	exon	0	6616.21	0	0	0
Nn_circ_143	chr1	+	210740649	210746559	5910	exon	0	1165.38	0	0	0
Nn_circ_144	chr1	+	211677904	211678232	328	exon	0	1278.08	0	0	0
Nn_circ_145	chr1	-	213515143	213516730	1587	exon	0	195.575	0	0	0
Nn_circ_146	chr1	+	214795361	214796418	1057	intergenic_region	0	1320.96	0	0	0
Nn_circ_147	chr1	-	215322910	215323466	556	exon	0	2034.32	0	0	0
Nn_circ_148	chr1	+	216089901	216102252	12351	exon	0	398.681	0	0	0
Nn_circ_149	chr1	-	26103842	26114506	10664	exon	0	0	0	1541.4	0
Nn_circ_150	chr1	-	37142574	37143349	775	intergenic_region	0	0	0	369.46	0
Nn_circ_151	chr1	+	47215691	47259117	43426	exon	0	0	0	189.868	0
Nn_circ_152	chr1	+	49908668	49915583	6915	exon	0	0	0	975.173	0
Nn_circ_153	chr1	+	52840682	52841728	1046	intron	0	0	0	547.661	0
Nn_circ_154	chr1	-	55765920	55767952	2032	intergenic_region	0	0	0	141.024	0
Nn_circ_155	chr1	-	124038728	124044057	5329	exon	1234.97	0	0	283.581	579.193
Nn_circ_156	chr1	-	130369954	130372002	2048	intergenic_region	0	0	0	279.845	0
Nn_circ_157	chr1	+	159072630	159073369	739	exon	0	0	0	387.434	0
Nn_circ_158	chr1	+	161809530	161809855	325	exon	0	0	0	1720.2	0
Nn_circ_159	chr1	-	171255368	171436070	180702	intergenic_region	4.60627	0	0	2.37988	0
Nn_circ_160	chr1	+	191942442	191943953	1511	intergenic_region	0	0	0	663.659	0
Nn_circ_161	chr1	+	198389049	198421567	32518	exon	0	0	0	335.323	0
Nn_circ_162	chr1	+	203902837	203903057	220	intron	11299.1	0	0	1945.93	0
Nn_circ_163	chr1	-	209997401	210005403	8002	exon	0	0	0	1969.1	0
Nn_circ_164	chr1	+	214755406	214771850	16444	intergenic_region	101.23	0	0	52.3018	0
Nn_circ_165	chr1	-	216934901	216935708	807	exon	0	0	0	716.752	0
Nn_circ_166	chr1	+	4397807	4398221	414	intergenic_region	0	0	0	0	1411
Nn_circ_167	chr1	-	5312981	5315019	2038	exon	0	0	0	0	955.244
Nn_circ_168	chr1	-	7736308	7736984	676	exon	0	0	0	0	3039.26
Nn_circ_169	chr1	-	22048921	22053487	4566	exon	0	0	0	0	2194.77
Nn_circ_170	chr1	-	26103842	26117556	13714	exon	0	0	0	0	1327.81
Nn_circ_171	chr1	-	31061653	31064001	2348	exon	0	0	0	0	3581.43
Nn_circ_172	chr1	+	42470728	42471557	829	exon	0	0	0	0	1143.68
Nn_circ_173	chr1	+	53290292	53308014	17722	exon	0	0	0	0	1578.34
Nn_circ_174	chr1	+	54782955	54785583	2628	exon	0	0	0	0	4182.6
Nn_circ_175	chr1	+	54927045	54930188	3143	intergenic_region	0	0	0	0	931.241
Nn_circ_176	chr1	-	59003518	59020809	17291	exon	0	0	0	0	1613.12
Nn_circ_177	chr1	-	70681990	70682283	293	exon	0	0	0	0	2987.57
Nn_circ_178	chr1	-	82248049	82325706	77657	intergenic_region	0	0	0	0	26.391
Nn_circ_179	chr1	-	82248049	82328533	80484	intergenic_region	0	0	0	0	14.5509
Nn_circ_180	chr1	+	107850315	107851486	1171	intergenic_region	0	0	0	0	499.628
Nn_circ_181	chr1	+	154226414	154228065	1651	exon	0	0	0	0	2661.66
Nn_circ_182	chr1	-	164294799	164295510	711	exon	0	0	0	0	1233.63
Nn_circ_183	chr1	+	168360860	168361434	574	exon	0	0	0	0	2419.69
Nn_circ_184	chr1	-	171255368	171438240	182872	intergenic_region	0	0	0	0	4.80304
Nn_circ_185	chr1	-	177884411	177908257	23846	exon	0	0	0	0	938.404
Nn_circ_186	chr1	-	198288183	198294004	5821	intergenic_region	0	0	0	0	150.867
Nn_circ_187	chr1	+	214239339	214240251	912	intergenic_region	0	0	0	0	641.363
Nn_circ_188	chr1	-	15625022	15627126	2104	intergenic_region	988.56	0	0	0	0
Nn_circ_189	chr1	-	15625045	15627126	2081	intergenic_region	11194.2	0	0	0	0
Nn_circ_190	chr1	+	21705905	21724779	18874	exon	2625.76	0	0	0	0
Nn_circ_191	chr1	-	30354619	30392927	38308	intergenic_region	1032.07	0	0	0	0
Nn_circ_192	chr1	-	46969477	46972200	2723	intergenic_region	305.568	0	0	0	0
Nn_circ_193	chr1	-	92643357	92710853	67496	intergenic_region	30.8298	0	0	0	0
Nn_circ_194	chr1	+	95989259	95994316	5057	intergenic_region	164.564	0	0	0	0
Nn_circ_195	chr1	-	100934428	100935903	1475	intergenic_region	1691.8	0	0	0	0
Nn_circ_196	chr1	+	133883195	133885573	2378	intron	4373.51	0	0	0	0
Nn_circ_197	chr1	-	173606812	173607279	467	exon	17146.1	0	0	0	0
Nn_circ_198	chr1	-	211049623	211073954	24331	exon	1415.59	0	0	0	0
Nn_circ_199	chr1	+	214238727	214240420	1693	intergenic_region	491.362	0	0	0	0
Nn_circ_200	chr1	+	214242986	214244259	1273	intergenic_region	653.349	0	0	0	0
Nn_circ_201	chr1	+	214754079	214774583	20504	intergenic_region	40.5934	0	0	0	0
Nn_circ_202	chr1	+	214754079	214775069	20990	intergenic_region	39.6535	0	0	0	0
Nn_circ_203	chr1	+	214759804	214761323	1519	intergenic_region	1095.22	0	0	0	0
Nn_circ_204	chr1	+	214759804	214772945	13141	intergenic_region	221.677	0	0	0	0
Nn_circ_205	chr1	+	214769119	214770373	1254	intergenic_region	663.241	0	0	0	0
Nn_circ_206	chr1	-	215271968	215272650	682	intergenic_region	2437.39	0	0	0	0
Nn_circ_207	chr2	+	1203207	1203715	508	exon	0	0	1049.9	0	0
Nn_circ_208	chr2	+	3878644	3889545	10901	exon	8581.1	1067.26	2025.24	0	0
Nn_circ_209	chr2	-	5249637	5252633	2996	exon	0	0	318.91	0	0
Nn_circ_210	chr2	-	5249637	5252668	3031	exon	1301.93	2590.8	2150.89	298.958	2747.69
Nn_circ_211	chr2	+	7347133	7347629	496	intergenic_region	0	0	592.903	0	0
Nn_circ_212	chr2	-	9294608	9297775	3167	intergenic_region	0	0	325.554	0	0
Nn_circ_213	chr2	+	16998418	17011936	13518	exon	0	2875.67	3941.09	2064.72	0
Nn_circ_214	chr2	-	20507216	20508478	1262	exon	2284.21	1022.74	2264.22	0	1285.54
Nn_circ_215	chr2	+	25479107	25480600	1493	intron	0	831.52	197.237	0	587.916
Nn_circ_216	chr2	+	26171003	26172384	1381	intergenic_region	1505.73	898.908	639.665	933.541	1694.83
Nn_circ_217	chr2	+	38315315	38325435	10120	intergenic_region	0	0	174.69	0	0
Nn_circ_218	chr2	+	39049284	39050176	892	exon	0	862.702	1091.38	0	2710.95
Nn_circ_219	chr2	-	40678483	40680033	1550	exon	20759.8	13278.6	13298.8	5448	20167.9
Nn_circ_220	chr2	-	42975537	42976366	829	exon	0	0	2573.56	0	0
Nn_circ_221	chr2	+	43446600	43450380	3780	exon	0	0	942.952	0	0
Nn_circ_222	chr2	+	45586216	45589181	2965	exon	0	0	511.584	0	0
Nn_circ_223	chr2	+	46478937	46480953	2016	exon	0	3141.63	3406.62	0	3384.76
Nn_circ_224	chr2	+	47568279	47579014	10735	exon	0	1853.06	3516.38	4789.75	7686.41
Nn_circ_225	chr2	+	47681169	47681379	210	exon	0	2207.86	9077.59	0	4162.78
Nn_circ_226	chr2	+	50660556	50661314	758	exon	0	5431.83	4244.25	0	8434.05
Nn_circ_227	chr2	+	51698479	51699523	1044	exon	0	0	575.532	0	0
Nn_circ_228	chr2	+	54171818	54173872	2054	intergenic_region	1012.61	226.695	430.179	0	427.419
Nn_circ_229	chr2	+	54171818	54175890	4072	intergenic_region	0	0	180.869	0	143.767
Nn_circ_230	chr2	-	54923277	54924178	901	exon	0	3546.51	4326.35	1403.1	8119.57
Nn_circ_231	chr2	-	55719920	55720399	479	exon	0	2326.39	2759.11	0	0
Nn_circ_232	chr2	+	59686343	59687606	1263	exon	0	1870.92	788.949	1535.21	1175.83
Nn_circ_233	chr2	+	59689666	59690485	819	exon	0	0	962.982	0	0
Nn_circ_234	chr2	-	62652200	62670789	18589	intergenic_region	0	0	15.8511	0	0
Nn_circ_235	chr2	+	65819967	65833139	13172	exon	0	0	2069.33	0	0
Nn_circ_236	chr2	-	66900503	66904886	4383	exon	0	0	1650.83	0	0
Nn_circ_237	chr2	-	69347123	69347628	505	intron	8224.97	1227.56	1747.07	849.904	8100.69
Nn_circ_238	chr2	-	69875735	69876140	405	exon	2880.16	5373.23	2039.26	1984.09	10130.9
Nn_circ_239	chr2	-	72425437	72426084	647	exon	0	1443.18	2738.59	0	0
Nn_circ_240	chr2	-	72466932	72467486	554	exon	0	4890.91	5800.64	0	6916.11
Nn_circ_241	chr2	+	74519685	74520745	1060	intergenic_region	0	0	277.731	0	0
Nn_circ_242	chr2	-	83585695	83598739	13044	exon	0	0	6423.38	0	0
Nn_circ_243	chr2	-	94298600	94299114	514	intergenic_region	3232.49	1206.11	2002.63	556.701	1137.02
Nn_circ_244	chr2	+	94737939	94738928	989	exon	5138.07	2556.15	6669.54	0	0
Nn_circ_245	chr2	+	97425427	97433658	8231	exon	0	1870.92	1775.14	0	0
Nn_circ_246	chr2	+	99313860	99346791	32931	intergenic_region	581.333	268.776	304.229	152.352	480.087
Nn_circ_247	chr2	-	101211250	101211668	418	intergenic_region	0	1111.84	1758.19	0	1397.53
Nn_circ_248	chr2	-	105875008	105908195	33187	intergenic_region	0	0	22.1972	0	0
Nn_circ_249	chr2	-	108960699	108961286	587	exon	0	0	1488.25	0	0
Nn_circ_250	chr2	+	1196782	1213357	16575	intergenic_region	0	28.1044	0	0	0
Nn_circ_251	chr2	-	5828622	5830253	1631	exon	0	4627.38	0	0	0
Nn_circ_252	chr2	-	10562662	10564481	1819	exon	0	1822.61	0	0	0
Nn_circ_253	chr2	-	12647815	12648377	562	intergenic_region	0	1103.28	0	0	0
Nn_circ_254	chr2	+	18477687	18481440	3753	exon	0	796.34	0	0	0
Nn_circ_255	chr2	+	19381514	19384261	2747	intergenic_region	0	169.527	0	0	532.719
Nn_circ_256	chr2	-	22611208	22612838	1630	exon	0	485.27	0	0	0
Nn_circ_257	chr2	+	25479099	25480600	1501	intron	0	723.705	0	0	0
Nn_circ_258	chr2	-	29425387	29427760	2373	exon	0	3703.59	0	2442.09	0
Nn_circ_259	chr2	+	30765896	30815034	49138	exon	0	421.974	0	0	0
Nn_circ_260	chr2	+	30802126	30815034	12908	exon	0	952.677	0	0	0
Nn_circ_261	chr2	-	33832864	33833062	198	intron	0	1560.67	0	0	0
Nn_circ_262	chr2	+	40376516	40376899	383	intergenic_region	0	2830.74	0	0	0
Nn_circ_263	chr2	-	43044177	43044688	511	exon	0	3429.04	0	2261.05	0
Nn_circ_264	chr2	-	43587360	43619396	32036	exon	0	598.022	0	0	0
Nn_circ_265	chr2	-	43903849	43904626	777	exon	0	2895.78	0	0	0
Nn_circ_266	chr2	+	44510098	44511825	1727	exon	0	3141.63	0	0	2538.57
Nn_circ_267	chr2	+	44957813	44969270	11457	intron	0	54.2106	0	0	0
Nn_circ_268	chr2	-	47355637	47360393	4756	intergenic_region	0	130.575	0	60.2692	0
Nn_circ_269	chr2	+	51502044	51503077	1033	exon	0	567.429	0	0	0
Nn_circ_270	chr2	+	53058279	53059035	756	exon	0	1338.68	0	0	0
Nn_circ_271	chr2	+	53492384	53497851	5467	intron	0	85.1973	0	0	0
Nn_circ_272	chr2	-	55338234	55339156	922	exon	0	1177.69	0	0	0
Nn_circ_273	chr2	+	55546085	55546787	702	intron	1776.03	1104.45	0	0	0
Nn_circ_274	chr2	-	57788316	57789146	830	exon	0	2404.88	0	0	0
Nn_circ_275	chr2	-	59509621	59515907	6286	exon	0	2293.26	0	1209.71	0
Nn_circ_276	chr2	+	60145505	60152499	6994	exon	0	793.627	0	0	0
Nn_circ_277	chr2	-	60465770	60472723	6953	exon	0	1078.38	0	0	0
Nn_circ_278	chr2	+	65567707	65573599	5892	intron	0	52.702	0	0	0
Nn_circ_279	chr2	-	66900503	66901290	787	exon	0	1757.96	0	0	0
Nn_circ_280	chr2	-	66900503	66904873	4370	exon	0	902.828	0	0	0
Nn_circ_281	chr2	+	73852658	73853478	820	exon	0	3569.8	0	0	5608.85
Nn_circ_282	chr2	-	103506120	103506760	640	exon	0	556.582	0	0	0
Nn_circ_283	chr2	+	107887840	107888180	340	exon	0	11840	0	0	0
Nn_circ_284	chr2	+	109987944	109992750	4806	exon	0	2275.26	0	0	0
Nn_circ_285	chr2	-	19903308	19941607	38299	exon	0	0	0	371.615	0
Nn_circ_286	chr2	+	29016503	29027700	11197	exon	1774.77	0	0	509.419	0
Nn_circ_287	chr2	-	30266171	30266968	797	exon	0	0	0	359.274	0
Nn_circ_288	chr2	-	59496448	59510075	13627	exon	0	0	0	1336.6	0
Nn_circ_289	chr2	+	71169188	71179561	10373	exon	0	0	0	654.568	0
Nn_circ_290	chr2	+	75738570	75778550	39980	exon	0	0	0	1178.22	0
Nn_circ_291	chr2	-	86923877	86926228	2351	intergenic_region	0	0	0	121.897	0
Nn_circ_292	chr2	+	94716227	94727734	11507	exon	0	0	0	1124.32	0
Nn_circ_293	chr2	-	523989	539276	15287	exon	0	0	0	0	1355.47
Nn_circ_294	chr2	+	3899344	3899668	324	exon	0	0	0	0	6535.32
Nn_circ_295	chr2	-	22619068	22619669	601	intergenic_region	4839.34	0	0	0	1459.05
Nn_circ_296	chr2	+	48474803	48475322	519	intergenic_region	0	0	0	0	5067.38
Nn_circ_297	chr2	-	56902393	56922849	20456	exon	0	0	0	0	1938.95
Nn_circ_298	chr2	+	64562264	64563006	742	exon	0	0	0	0	5603.49
Nn_circ_299	chr2	+	73543015	73543711	696	intergenic_region	0	0	0	0	1260.18
Nn_circ_300	chr2	-	90408591	90414679	6088	intergenic_region	0	0	0	0	96.1676
Nn_circ_301	chr2	-	106831802	106832287	485	exon	0	0	0	0	1958.41
Nn_circ_302	chr2	+	25412899	25420522	7623	intergenic_region	545.886	0	0	0	0
Nn_circ_303	chr2	+	44139964	44172705	32741	intergenic_region	114.399	0	0	0	0
Nn_circ_304	chr2	-	62435526	62481044	45518	intergenic_region	27.4292	0	0	0	0
Nn_circ_305	chr2	-	70630510	70647135	16625	exon	317.213	0	0	0	0
Nn_circ_306	chr2	-	80848579	80850091	1512	intergenic_region	1375.36	0	0	0	0
Nn_circ_307	chr2	+	97431057	97433658	2601	exon	12611.6	0	0	0	0
Nn_circ_308	chr2	+	102188109	102272722	84613	intergenic_region	34.4303	0	0	0	0
Nn_circ_309	chr3	-	1276370	1276761	391	exon	2941.23	1097.43	4164.98	3545.77	3103.7
Nn_circ_310	chr3	+	1894651	1895061	410	intergenic_region	0	1889.13	2867.86	697.569	2137.1
Nn_circ_311	chr3	+	2546119	2546698	579	exon	0	16637.8	3508.01	0	32531.4
Nn_circ_312	chr3	+	2615855	2617402	1547	exon	0	0	773.419	0	1152.69
Nn_circ_313	chr3	+	3672399	3692973	20574	exon	0	0	659.223	0	1309.99
Nn_circ_314	chr3	+	3706588	3706942	354	exon	0	0	2127.6	0	3170.93
Nn_circ_315	chr3	-	4373413	4375827	2414	exon	0	1848.65	3508.01	0	0
Nn_circ_316	chr3	-	11965604	11965990	386	intron	0	4413.82	5329.99	2592.9	0
Nn_circ_317	chr3	+	13857313	13857754	441	intergenic_region	0	0	666.68	0	0
Nn_circ_318	chr3	-	16446135	16469694	23559	intergenic_region	1006.9	184.551	206.371	413.745	86.9896
Nn_circ_319	chr3	+	19539475	19542419	2944	exon	0	3124.47	3260.96	4038.04	4123.69
Nn_circ_320	chr3	-	22223051	22227886	4835	exon	25480.6	13380.7	13029.7	4225.75	21245
Nn_circ_321	chr3	+	22868569	22870114	1545	exon	0	1242.29	1768.04	0	0
Nn_circ_322	chr3	-	25384158	25575382	191224	intergenic_region	34.8225	3.24824	10.0163	0	4.59326
Nn_circ_323	chr3	-	26582506	26584625	2119	exon	0	0	4604.26	1493.23	0
Nn_circ_324	chr3	+	26693758	26694244	486	intergenic_region	2563.76	0	605.077	0	0
Nn_circ_325	chr3	+	26731165	26731714	549	exon	0	0	1339.42	1042.55	2661.66
Nn_circ_326	chr3	+	28438617	28439189	572	exon	10705.7	1497.94	4737.5	2765.6	5648.53
Nn_circ_327	chr3	-	28962098	28962393	295	exon	0	0	3877.27	3017.9	12327.7
Nn_circ_328	chr3	-	30822381	30822804	423	exon	35032.3	14639.8	16866.8	13031.9	31545.6
Nn_circ_329	chr3	+	32364376	32385576	21200	exon	0	0	664.425	0	0
Nn_circ_330	chr3	+	32801803	32802954	1151	exon	0	0	1190.6	0	0
Nn_circ_331	chr3	-	33552276	33552771	495	exon	0	0	2284.28	0	4539.26
Nn_circ_332	chr3	-	35038243	35038621	378	exon	0	0	777.5	0	0
Nn_circ_333	chr3	+	35993484	35996628	3144	intergenic_region	0	246.878	140.543	0	0
Nn_circ_334	chr3	+	35995282	35996628	1346	intergenic_region	0	0	218.762	425.688	869.435
Nn_circ_335	chr3	+	36019454	36020750	1296	exon	0	0	469.972	0	0
Nn_circ_336	chr3	-	36226482	36227588	1106	intergenic_region	0	701.384	1996.43	0	0
Nn_circ_337	chr3	-	37291683	37300765	9082	exon	0	854.395	810.654	0	0
Nn_circ_338	chr3	+	37981194	37981829	635	exon	0	0	463.322	901.575	0
Nn_circ_339	chr3	+	40492069	40492544	475	exon	0	4903.78	5040.45	0	0
Nn_circ_340	chr3	-	44604241	44614129	9888	exon	0	0	2174.71	0	0
Nn_circ_341	chr3	-	48689507	48690511	1004	exon	0	3611.31	2284.28	0	0
Nn_circ_342	chr3	-	48689507	48691697	2190	exon	4839.34	0	1713.21	0	2269.63
Nn_circ_343	chr3	-	48689507	48692294	2787	exon	0	1203.77	685.285	1333.49	0
Nn_circ_344	chr3	-	48689507	48692876	3369	exon	0	601.885	571.071	0	0
Nn_circ_345	chr3	-	48690980	48691697	717	exon	0	3009.43	3997.5	0	6808.89
Nn_circ_346	chr3	+	59510755	59546809	36054	exon	0	0	253.155	0	0
Nn_circ_347	chr3	-	59654829	59666406	11577	intron	0	40.2366	38.1766	61.9064	75.8634
Nn_circ_348	chr3	+	60343409	60352468	9059	exon	10181.9	949.764	3604.56	1315.14	0
Nn_circ_349	chr3	+	66651485	66677349	25864	exon	0	468.671	889.354	0	0
Nn_circ_350	chr3	-	79711287	79711886	599	exon	0	1764.62	1674.28	0	0
Nn_circ_351	chr3	-	86174215	86176618	2403	intergenic_region	0	0	183.864	0	0
Nn_circ_352	chr3	+	86741835	86742395	560	exon	0	2426.35	2302.13	0	0
Nn_circ_353	chr3	-	86935803	86936524	721	exon	2573.01	6000.25	2732.67	1994.05	3620.18
Nn_circ_354	chr3	+	89290398	89298250	7852	exon	1702.18	1905.35	602.602	2052.05	0
Nn_circ_355	chr3	+	91421081	91426979	5898	intron	0	0	74.9294	0	0
Nn_circ_356	chr3	+	91470278	91472093	1815	exon	0	0	1607.3	0	0
Nn_circ_357	chr3	-	97903184	97903557	373	intron	4451.16	0	787.895	1916.45	0
Nn_circ_358	chr3	-	98152406	98152768	362	exon	0	0	2612.35	0	0
Nn_circ_359	chr3	+	102813208	102814280	1072	exon	0	0	2493	1940.45	0
Nn_circ_360	chr3	-	105380257	105381288	1031	intergenic_region	1209.84	1203.77	571.071	0	2269.63
Nn_circ_361	chr3	-	107302931	107307193	4262	exon	0	0	428.719	0	0
Nn_circ_362	chr3	-	107541008	107551294	10286	exon	0	0	373.95	0	0
Nn_circ_363	chr3	-	108611506	108615665	4159	exon	0	0	416.204	0	0
Nn_circ_364	chr3	-	110743063	110743656	593	exon	5335.69	6470.27	8972.4	4594.56	10322.4
Nn_circ_365	chr3	+	1675275	1684605	9330	intergenic_region	0	49.926	0	0	94.1321
Nn_circ_366	chr3	+	3333204	3334459	1255	intron	0	247.271	0	0	0
Nn_circ_367	chr3	-	3853905	3855314	1409	exon	0	3384.99	0	0	0
Nn_circ_368	chr3	-	4795852	4798369	2517	intergenic_region	0	185.012	0	0	0
Nn_circ_369	chr3	+	11242950	11257970	15020	intergenic_region	0	20.6759	0	19.0867	0
Nn_circ_370	chr3	-	13065465	13066757	1292	exon	0	945.427	0	0	0
Nn_circ_371	chr3	+	20840457	20846692	6235	exon	0	518.485	0	0	0
Nn_circ_372	chr3	-	22222987	22227886	4899	intron	0	570.44	0	175.531	358.509
Nn_circ_373	chr3	+	26731165	26731723	558	intron	0	555.586	0	1538.64	0
Nn_circ_374	chr3	+	30311748	30312237	489	exon	0	2011.48	0	0	0
Nn_circ_375	chr3	-	34335425	34338754	3329	exon	0	772.569	0	0	0
Nn_circ_376	chr3	-	34337856	34338754	898	exon	0	1183.59	0	0	0
Nn_circ_377	chr3	-	36548436	36551192	2756	exon	0	116.538	0	0	0
Nn_circ_378	chr3	+	37502507	37503278	771	exon	0	810.19	0	0	1527.56
Nn_circ_379	chr3	-	38297852	38311867	14015	exon	0	698.701	0	0	0
Nn_circ_380	chr3	-	38357798	38370987	13189	exon	0	1105.24	0	0	0
Nn_circ_381	chr3	-	38743433	38743674	241	intron	0	1283.36	0	0	0
Nn_circ_382	chr3	+	44162606	44163372	766	exon	0	1643.24	0	0	0
Nn_circ_383	chr3	-	47638185	47638736	551	exon	0	4533.91	0	0	0
Nn_circ_384	chr3	-	48545562	48545977	415	exon	0	1990.85	0	0	5630.43
Nn_circ_385	chr3	-	48615345	48691697	76352	intergenic_region	0	14.2366	0	0	0
Nn_circ_386	chr3	-	48690980	48692294	1314	exon	0	802.513	0	0	0
Nn_circ_387	chr3	-	48691569	48692294	725	exon	0	2407.54	0	0	4539.26
Nn_circ_388	chr3	+	53261127	53262277	1150	intergenic_region	0	809.486	0	0	0
Nn_circ_389	chr3	+	54252957	54254651	1694	intergenic_region	491.072	183.229	0	0	0
Nn_circ_390	chr3	+	56294064	56295085	1021	exon	0	419.126	0	0	0
Nn_circ_391	chr3	-	65455995	65501519	45524	exon	0	1174.19	0	0	0
Nn_circ_392	chr3	+	66601099	66605236	4137	exon	0	1600.89	0	0	0
Nn_circ_393	chr3	+	66651485	66657201	5716	exon	0	532.715	0	0	0
Nn_circ_394	chr3	+	66651485	66671511	20026	exon	0	980.343	0	0	0
Nn_circ_395	chr3	-	71024505	71024787	282	exon	0	1097.43	0	0	0
Nn_circ_396	chr3	+	72426983	72437370	10387	exon	0	3064.86	0	0	0
Nn_circ_397	chr3	+	84808310	84809681	1371	exon	0	452.071	0	0	0
Nn_circ_398	chr3	-	87091169	87091552	383	intron	0	1617.57	0	0	0
Nn_circ_399	chr3	+	90657665	90658686	1021	intergenic_region	0	1063.61	0	0	0
Nn_circ_400	chr3	-	96706957	96716108	9151	exon	0	437.426	0	0	0
Nn_circ_401	chr3	-	98967218	98969920	2702	exon	0	2343.95	0	0	0
Nn_circ_402	chr3	+	99850073	99850924	851	intergenic_region	0	546.783	0	0	0
Nn_circ_403	chr3	-	101491900	101511807	19907	exon	0	438.043	0	0	0
Nn_circ_404	chr3	+	102783015	102784359	1344	exon	0	1247.28	0	0	0
Nn_circ_405	chr3	+	106784559	106789919	5360	exon	0	1597.6	0	0	0
Nn_circ_406	chr3	-	108064612	108137584	72972	exon	0	228.362	0	0	0
Nn_circ_407	chr3	-	110728676	110743656	14980	exon	0	667.898	0	0	0
Nn_circ_408	chr3	+	6553609	6554015	406	intergenic_region	0	0	0	704.425	0
Nn_circ_409	chr3	-	14850002	14850387	385	intergenic_region	0	0	0	1485.5	0
Nn_circ_410	chr3	-	34970694	34971119	425	intergenic_region	0	0	0	1346.01	0
Nn_circ_411	chr3	+	48082787	48084821	2034	intergenic_region	0	0	0	211.327	0
Nn_circ_412	chr3	+	48083262	48084821	1559	intergenic_region	0	0	0	551.348	0
Nn_circ_413	chr3	+	48084428	48084821	393	intergenic_region	0	0	0	727.667	0
Nn_circ_414	chr3	-	48605440	48685483	80043	intergenic_region	0	0	0	3.58179	25.6044
Nn_circ_415	chr3	-	86307217	86307767	550	exon	0	0	0	1307.15	0
Nn_circ_416	chr3	+	89332508	89343161	10653	intergenic_region	195.318	0	0	40.3652	54.9619
Nn_circ_417	chr3	+	101982220	101983800	1580	intron	0	0	0	272.012	0
Nn_circ_418	chr3	-	108614700	108615665	965	exon	0	0	0	845.725	0
Nn_circ_419	chr3	-	16889127	16889638	511	exon	0	0	0	0	4574.72
Nn_circ_420	chr3	-	35301385	35302747	1362	exon	0	0	0	0	3235.16
Nn_circ_421	chr3	-	50481632	50482832	1200	exon	0	0	0	0	3057.78
Nn_circ_422	chr3	-	51862471	51862799	328	intron	0	0	0	0	5339.49
Nn_circ_423	chr3	-	65258246	65265173	6927	exon	0	0	0	0	1536.91
Nn_circ_424	chr3	-	101491900	101494054	2154	exon	0	0	0	0	1947.55
Nn_circ_425	chr3	+	1894651	1895443	792	intergenic_region	1574.46	0	0	0	0
Nn_circ_426	chr3	-	9330177	9333914	3737	exon	2890.16	0	0	0	0
Nn_circ_427	chr3	-	34335425	34343304	7879	intergenic_region	105.63	0	0	0	0
Nn_circ_428	chr3	-	43273794	43292198	18404	intergenic_region	45.2251	0	0	0	0
Nn_circ_429	chr3	-	44885946	44888923	2977	intergenic_region	559.011	0	0	0	0
Nn_circ_430	chr3	-	45313630	45313958	328	intergenic_region	2529.99	0	0	0	0
Nn_circ_431	chr3	-	48604845	48684787	79942	intergenic_region	26.03	0	0	0	0
Nn_circ_432	chr3	+	64680536	64680814	278	intron	290881	0	0	0	0
Nn_circ_433	chr3	-	84767950	84771741	3791	intergenic_region	548.765	0	0	0	0
Nn_circ_434	chr3	+	89342682	89343161	479	intergenic_region	4335.25	0	0	0	0
Nn_circ_435	chr4	+	2322148	2332852	10704	intron	0	72.5298	41.2899	0	0
Nn_circ_436	chr4	+	2326545	2327162	617	exon	0	0	1964.48	0	2342.26
Nn_circ_437	chr4	+	2332763	2342816	10053	exon	0	1141.81	1083.35	0	2152.81
Nn_circ_438	chr4	+	2332763	2355503	22740	exon	0	0	515.162	0	1023.71
Nn_circ_439	chr4	+	2775059	2789856	14797	exon	10352.8	1545.14	2565.56	1782.97	4369.88
Nn_circ_440	chr4	+	3475474	3477171	1697	exon	7044.77	5459.29	4220.57	0	6480.86
Nn_circ_441	chr4	+	4260428	4265159	4731	exon	0	0	1995.53	970.77	0
Nn_circ_442	chr4	+	5940589	5941222	633	exon	0	0	2179.53	0	0
Nn_circ_443	chr4	+	6794166	6798268	4102	intergenic_region	0	0	179.547	0	285.432
Nn_circ_444	chr4	-	7611187	7615339	4152	exon	0	1258.4	1910.36	1858.68	1423.58
Nn_circ_445	chr4	+	20097570	20109798	12228	exon	1109.82	0	785.793	0	1561.5
Nn_circ_446	chr4	+	23001229	23003809	2580	intron	2257.49	601.652	1141.7	610.947	1928.44
Nn_circ_447	chr4	+	25317508	25329508	12000	exon	0	0	1124.7	0	0
Nn_circ_448	chr4	+	26451905	26454771	2866	exon	0	0	1087.35	0	2160.75
Nn_circ_449	chr4	+	26905321	26906188	867	exon	0	2378.57	6770.38	0	0
Nn_circ_450	chr4	-	29355543	29359268	3725	exon	0	0	3112.74	0	0
Nn_circ_451	chr4	-	29492094	29493028	934	exon	0	0	748.85	0	0
Nn_circ_452	chr4	+	30612271	30612558	287	exon	0	0	5156.77	0	2927.82
Nn_circ_453	chr4	-	31447821	31448323	502	intergenic_region	0	0	585.83	0	0
Nn_circ_454	chr4	-	31809684	31874999	65315	intergenic_region	0	0	9.02298	0	0
Nn_circ_455	chr4	-	33321323	33335637	14314	exon	0	0	2058.59	0	0
Nn_circ_456	chr4	+	37351359	37352576	1217	exon	0	1274.93	483.863	0	961.518
Nn_circ_457	chr4	-	38379015	38379797	782	intron	0	2181.55	1881.69	5126.2	0
Nn_circ_458	chr4	+	39265127	39276045	10918	intron	0	0	40.4807	0	80.442
Nn_circ_459	chr4	+	43053624	43073158	19534	exon	0	0	1419.42	0	0
Nn_circ_460	chr4	+	43151928	43166037	14109	exon	0	0	6827.78	1748.18	0
Nn_circ_461	chr4	-	50659466	50659737	271	exon	0	0	6500.13	0	3229.21
Nn_circ_462	chr4	-	50851329	50853303	1974	exon	0	0	2874.85	0	0
Nn_circ_463	chr4	+	51723532	51728634	5102	exon	0	0	988.834	0	0
Nn_circ_464	chr4	-	54697284	54699368	2084	intron	0	0	141.33	0	0
Nn_circ_465	chr4	-	54703919	54705495	1576	exon	0	0	1463.61	0	0
Nn_circ_466	chr4	+	64225913	64229117	3204	exon	0	1854.96	2011.42	0	0
Nn_circ_467	chr4	+	64545529	64576418	30889	exon	0	0	696.625	0	0
Nn_circ_468	chr4	+	64965834	64966774	940	intron	0	1485.2	1565.74	609.353	1866.84
Nn_circ_469	chr4	-	71430483	71441623	11140	exon	0	1938.05	1838.83	0	3654.07
Nn_circ_470	chr4	-	72736010	72756903	20893	exon	0	3822.43	2946.73	0	0
Nn_circ_471	chr4	-	72756239	72756903	664	exon	0	4537.59	8132.2	0	0
Nn_circ_472	chr4	-	80177652	80202512	24860	intergenic_region	0	0	11.8528	0	0
Nn_circ_473	chr4	-	81882587	81882900	313	intron	0	143417	137013	36522.4	106297
Nn_circ_474	chr4	+	82245223	82249152	3929	exon	0	0	1736.29	0	0
Nn_circ_475	chr4	-	86202792	86204163	1371	exon	0	0	1112.81	0	0
Nn_circ_476	chr4	-	91859806	91861075	1269	intergenic_region	1310.81	489.091	580.064	0	922.149
Nn_circ_477	chr4	-	686074	687617	1543	intergenic_region	0	201.148	0	0	0
Nn_circ_478	chr4	-	947954	973190	25236	exon	0	384.055	0	0	0
Nn_circ_479	chr4	+	3262422	3264004	1582	exon	0	3094.47	0	0	0
Nn_circ_480	chr4	-	7497420	7498411	991	exon	0	1137.63	0	0	0
Nn_circ_481	chr4	+	15548672	15549792	1120	intron	0	277.05	0	0	0
Nn_circ_482	chr4	+	16058341	16068837	10496	exon	0	1393.27	0	0	0
Nn_circ_483	chr4	+	19719334	19721324	1990	exon	0	437.673	0	0	0
Nn_circ_484	chr4	-	21304912	21305255	343	intron	0	1354.24	0	0	0
Nn_circ_485	chr4	+	25317508	25319916	2408	exon	0	772.569	0	0	1456.63
Nn_circ_486	chr4	+	26652806	26653125	319	exon	0	4529.19	0	5972.93	9759.41
Nn_circ_487	chr4	-	31210597	31211571	974	exon	4715.96	1319.71	0	2436.55	5805.88
Nn_circ_488	chr4	+	36689608	36715348	25740	intergenic_region	0	24.1306	0	0	0
Nn_circ_489	chr4	+	41104837	41113638	8801	exon	0	1502.17	0	0	0
Nn_circ_490	chr4	+	44888663	44916485	27822	exon	0	325.207	0	0	0
Nn_circ_491	chr4	-	49182938	49184324	1386	exon	0	327.608	0	1209.71	0
Nn_circ_492	chr4	-	49203303	49203715	412	exon	0	1478.92	0	0	0
Nn_circ_493	chr4	-	49251167	49252614	1447	exon	0	1167.57	0	0	2201.37
Nn_circ_494	chr4	-	49955236	49955798	562	exon	0	1365.15	0	0	0
Nn_circ_495	chr4	-	50870417	50873265	2848	exon	0	226.695	0	0	0
Nn_circ_496	chr4	+	52059138	52064884	5746	exon	0	1672.31	0	4190.24	3603.47
Nn_circ_497	chr4	+	53286063	53311225	25162	intergenic_region	0	55.541	0	0	58.1771
Nn_circ_498	chr4	+	53294426	53311225	16799	intergenic_region	0	83.1891	0	0	0
Nn_circ_499	chr4	+	56304245	56304660	415	exon	0	902.828	0	0	0
Nn_circ_500	chr4	+	56697973	56707954	9981	exon	0	1290.47	0	0	0
Nn_circ_501	chr4	+	56697973	56722109	24136	exon	0	784.275	0	0	0
Nn_circ_502	chr4	+	64225913	64234486	8573	exon	0	2392.7	0	0	0
Nn_circ_503	chr4	-	72759016	72773651	14635	exon	0	2441.61	0	0	0
Nn_circ_504	chr4	+	74237975	74238365	390	intergenic_region	0	794.304	0	0	0
Nn_circ_505	chr4	+	78689751	78694116	4365	exon	0	8259.91	0	0	0
Nn_circ_506	chr4	+	78945729	78946462	733	exon	0	4860.29	0	4711.05	0
Nn_circ_507	chr4	-	84771488	84772347	859	exon	0	1356.21	0	0	0
Nn_circ_508	chr4	+	88652383	88652865	482	intron	0	964.512	0	0	0
Nn_circ_509	chr4	+	89632402	89643242	10840	exon	0	7480.08	0	1104.82	6769.53
Nn_circ_510	chr4	+	2773701	2778063	4362	exon	0	0	0	522.224	1066.6
Nn_circ_511	chr4	+	4773947	4778339	4392	exon	0	0	0	1209.71	0
Nn_circ_512	chr4	+	22212623	22214988	2365	exon	0	0	0	865.294	0
Nn_circ_513	chr4	+	23473139	23473716	577	exon	3374.46	0	0	774.867	0
Nn_circ_514	chr4	+	44888663	44908262	19599	exon	0	0	0	360.63	0
Nn_circ_515	chr4	-	45464899	45466209	1310	intergenic_region	0	0	0	218.689	0
Nn_circ_516	chr4	+	65231967	65232533	566	exon	0	0	0	1803.15	0
Nn_circ_517	chr4	+	68963719	69109257	145538	intron	0	0	0	4.92481	0
Nn_circ_518	chr4	+	85607290	85607597	307	exon	0	0	0	1861.69	0
Nn_circ_519	chr4	+	14463876	14468085	4209	intergenic_region	0	0	0	0	208.633
Nn_circ_520	chr4	-	22354119	22354824	705	exon	2000.88	0	0	0	1407.61
Nn_circ_521	chr4	+	30776191	30776923	732	intron	0	0	0	0	2396.58
Nn_circ_522	chr4	-	48081926	48221504	139578	intergenic_region	0	0	0	0	44.0498
Nn_circ_523	chr4	-	48081926	48222615	140689	intergenic_region	0	0	0	0	39.5398
Nn_circ_524	chr4	-	48081926	48225643	143717	intergenic_region	0	0	0	0	26.4836
Nn_circ_525	chr4	+	48083532	48215771	132239	intergenic_region	0	0	0	0	59.7786
Nn_circ_526	chr4	-	62004248	62004773	525	exon	0	0	0	0	7590.65
Nn_circ_527	chr4	-	74390034	74392216	2182	intergenic_region	0	0	0	0	402.358
Nn_circ_528	chr4	-	82431631	82434296	2665	exon	0	0	0	0	2249.29
Nn_circ_529	chr4	+	8445233	8449271	4038	exon	1310.81	0	0	0	0
Nn_circ_530	chr4	+	33108909	33111787	2878	exon	983.886	0	0	0	0
Nn_circ_531	chr4	+	44888663	44908388	19725	intron	63.2947	0	0	0	0
Nn_circ_532	chr4	-	50870417	50873248	2831	exon	917.041	0	0	0	0
Nn_circ_533	chr4	+	56676485	56715284	38799	intergenic_region	32.1791	0	0	0	0
Nn_circ_534	chr4	-	61942342	61942523	181	intron	11433.6	0	0	0	0
Nn_circ_535	chr4	+	68963991	69109520	145529	intron	8.57934	0	0	0	0
Nn_circ_536	chr4	-	71544763	71552376	7613	exon	2265.97	0	0	0	0
Nn_circ_537	chr4	+	83863709	83954066	90357	intergenic_region	41.4535	0	0	0	0
Nn_circ_538	chr5	+	744025	744379	354	intron	0	2624.56	4150.32	0	4123.69
Nn_circ_539	chr5	+	744047	744379	332	exon	0	0	10613.2	0	0
Nn_circ_540	chr5	-	3056812	3058209	1397	exon	10327.1	1926.63	1462.39	7825.58	3632.53
Nn_circ_541	chr5	-	5111913	5115609	3696	exon	0	0	1124.7	0	0
Nn_circ_542	chr5	-	6492756	6494336	1580	exon	0	1310.43	6216.72	0	0
Nn_circ_543	chr5	+	7644876	7645468	592	exon	0	3280.7	3112.74	0	4123.69
Nn_circ_544	chr5	-	7951709	7952163	454	exon	0	0	1403.2	0	0
Nn_circ_545	chr5	-	9091690	9098776	7086	exon	0	6109.63	2898.42	0	5759.65
Nn_circ_546	chr5	-	13488960	13504798	15838	exon	0	695.312	659.715	0	0
Nn_circ_547	chr5	-	14742587	14746046	3459	exon	0	1764.62	2790.46	0	5545.12
Nn_circ_548	chr5	-	15672866	15674998	2132	exon	0	2389.02	3173.4	0	2702.6
Nn_circ_549	chr5	+	26150337	26175508	25171	exon	0	0	399.827	0	0
Nn_circ_550	chr5	+	28258376	28259483	1107	exon	10892.9	3363.6	3723.3	2846.31	12947.9
Nn_circ_551	chr5	-	29271760	29272150	390	intergenic_region	2128.82	1985.76	3014.55	2933	7488.03
Nn_circ_552	chr5	-	33354019	33366632	12613	exon	5365.17	3145.76	2713.38	1847.98	4313.55
Nn_circ_553	chr5	-	42775178	42775785	607	exon	5150.79	10378	8023.26	2128.97	15943.6
Nn_circ_554	chr5	-	48367980	48374509	6529	exon	0	0	1217.66	0	0
Nn_circ_555	chr5	+	48766231	48769701	3470	exon	0	0	2442.04	0	3235.16
Nn_circ_556	chr5	-	49158298	49166506	8208	intergenic_region	0	0	53.8444	104.776	0
Nn_circ_557	chr5	-	49486626	49487177	551	exon	0	0	2976.49	0	0
Nn_circ_558	chr5	+	51248115	51248376	261	intron	3176.97	0	1124.7	3829.97	0
Nn_circ_559	chr5	-	51712456	51714009	1553	exon	0	0	1137.73	0	0
Nn_circ_560	chr5	-	53261873	53264990	3117	exon	11176.3	8935.92	7159.56	3849.56	12729.7
Nn_circ_561	chr5	+	53738130	53740357	2227	intergenic_region	0	0	198.388	0	0
Nn_circ_562	chr5	+	53738142	53740357	2215	intergenic_region	0	0	132.975	0	0
Nn_circ_563	chr5	+	62727412	62790857	63445	intergenic_region	531.332	44.0556	104.5	47.4476	170.743
Nn_circ_564	chr5	+	62798661	62809228	10567	exon	0	0	2596.23	0	0
Nn_circ_565	chr5	+	63134679	63141047	6368	exon	0	2816.99	668.192	650.115	2655.62
Nn_circ_566	chr5	-	63815184	63818036	2852	exon	0	1294.05	5320.48	1592.78	0
Nn_circ_567	chr5	-	64014732	64015745	1013	exon	0	0	750.439	0	0
Nn_circ_568	chr5	+	66753499	66759128	5629	exon	0	0	1315.5	0	0
Nn_circ_569	chr5	+	67396017	67396736	719	exon	0	0	613.901	0	0
Nn_circ_570	chr5	-	70733069	70733606	537	exon	0	0	2245.98	2185.22	0
Nn_circ_571	chr5	-	1980561	1994108	13547	exon	0	326.232	0	0	0
Nn_circ_572	chr5	-	2001660	2010752	9092	exon	0	799.072	0	0	0
Nn_circ_573	chr5	-	5128270	5152248	23978	exon	0	727.337	0	0	1028.51
Nn_circ_574	chr5	-	7569712	7570850	1138	exon	0	1456.72	0	0	0
Nn_circ_575	chr5	+	8539718	8570173	30455	exon	0	981.789	0	0	0
Nn_circ_576	chr5	+	8867895	8870393	2498	exon	0	11206.2	0	0	12073.5
Nn_circ_577	chr5	+	8867895	8885323	17428	exon	0	2098.46	0	0	0
Nn_circ_578	chr5	-	27920277	27939014	18737	intergenic_region	0	16.5745	0	0	0
Nn_circ_579	chr5	-	28006738	28043052	36314	intergenic_region	0	188.148	0	0	169.308
Nn_circ_580	chr5	-	30574121	30575429	1308	exon	0	325.548	0	0	0
Nn_circ_581	chr5	+	31737271	31752038	14767	exon	0	1335.8	0	0	0
Nn_circ_582	chr5	-	32271118	32279340	8222	exon	0	1921.07	0	0	0
Nn_circ_583	chr5	-	47771095	47773223	2128	exon	0	690.162	0	0	0
Nn_circ_584	chr5	+	50088704	50091889	3185	exon	0	1217.93	0	0	0
Nn_circ_585	chr5	-	52733604	52734508	904	exon	0	2300.54	0	0	0
Nn_circ_586	chr5	-	52733604	52734537	933	exon	0	3220.22	0	0	0
Nn_circ_587	chr5	-	52758103	52759091	988	intergenic_region	0	628.054	0	0	0
Nn_circ_588	chr5	+	60344390	60345236	846	exon	0	860.312	0	0	3244.12
Nn_circ_589	chr5	-	3849271	3932596	83325	intergenic_region	0	0	0	22.3646	0
Nn_circ_590	chr5	-	12539368	12551009	11641	intergenic_region	0	0	0	86.1925	0
Nn_circ_591	chr5	-	38612605	38614894	2289	intergenic_region	0	0	0	438.189	255.705
Nn_circ_592	chr5	-	63815184	63816106	922	exon	6009.87	0	0	1035.02	0
Nn_circ_593	chr5	-	68166308	68219504	53196	intergenic_region	0	0	0	8.08412	11.0075
Nn_circ_594	chr5	-	76116721	76117852	1131	exon	0	0	0	653.077	0
Nn_circ_595	chr5	-	8079363	8118532	39169	intron	0	0	0	0	22.424
Nn_circ_596	chr5	-	13177180	13211336	34156	exon	0	0	0	0	2736.28
Nn_circ_597	chr5	-	13488960	13581830	92870	intergenic_region	0	0	0	0	9.4577
Nn_circ_598	chr5	-	59200400	59203094	2694	exon	0	0	0	0	879.226
Nn_circ_599	chr5	-	61932239	61949591	17352	exon	0	0	0	0	2610.8
Nn_circ_600	chr5	-	62035383	62035722	339	exon	0	0	0	0	5251.7
Nn_circ_601	chr5	-	62445130	62446949	1819	intergenic_region	0	0	0	0	643.477
Nn_circ_602	chr5	-	69494788	69503550	8762	intergenic_region	0	0	0	0	66.8224
Nn_circ_603	chr5	-	84312783	84314006	1223	exon	0	0	0	0	4162.78
Nn_circ_604	chr5	+	11822143	11824643	2500	intergenic_region	1164.85	0	0	0	0
Nn_circ_605	chr5	+	39599961	39627284	27323	intergenic_region	198.009	0	0	0	0
Nn_circ_606	chr5	+	44290739	44465114	174375	intergenic_region	9.54681	0	0	0	0
Nn_circ_607	chr5	-	48238146	48315504	77358	intergenic_region	43.0392	0	0	0	0
Nn_circ_608	chr5	-	51902483	51902729	246	intergenic_region	3369.91	0	0	0	0
Nn_circ_609	chr5	-	56085199	56085955	756	intergenic_region	1099.56	0	0	0	0
Nn_circ_610	chr5	-	70728205	70733606	5401	exon	4186.96	0	0	0	0
Nn_circ_611	chr5	+	77384224	77384608	384	intron	6485.98	0	0	0	0
Nn_circ_612	chr5	-	80856270	80857024	754	exon	16726.1	0	0	0	0
Nn_circ_613	chr5	+	81567825	81577983	10158	intergenic_region	368.703	0	0	0	0
Nn_circ_614	chr6	+	3902834	3905209	2375	exon	0	0	234.115	0	0
Nn_circ_615	chr6	+	4918647	4921907	3260	exon	0	0	1099.52	802.334	0
Nn_circ_616	chr6	-	11270074	11270577	503	intergenic_region	0	1540.54	2046.34	0	0
Nn_circ_617	chr6	+	14957689	14961419	3730	exon	2667.84	1327.23	1259.28	612.609	3753.62
Nn_circ_618	chr6	+	28060593	28065781	5188	exon	0	0	200.867	0	0
Nn_circ_619	chr6	+	30315673	30317357	1684	exon	9537.54	1941.08	2762.56	2389.17	4269.74
Nn_circ_620	chr6	-	32769988	32783813	13825	intergenic_region	2739.24	0	330.35	0	677.638
Nn_circ_621	chr6	+	34613419	34619936	6517	exon	0	0	1381.28	0	0
Nn_circ_622	chr6	+	35171630	35172008	378	exon	0	2283.62	8666.84	0	6458.43
Nn_circ_623	chr6	-	41054683	41057218	2535	exon	0	0	1256.6	0	0
Nn_circ_624	chr6	-	44274057	44277047	2990	exon	0	7589.18	4431.17	0	0
Nn_circ_625	chr6	-	44870949	44871430	481	exon	0	0	1572.99	0	0
Nn_circ_626	chr6	-	44870949	44890102	19153	exon	1926.78	1258.11	852.64	497.744	677.736
Nn_circ_627	chr6	-	51447379	51448963	1584	intergenic_region	0	0	929.566	0	0
Nn_circ_628	chr6	+	52572522	52573073	551	intron	2261.87	0	533.827	0	0
Nn_circ_629	chr6	+	53027973	53032499	4526	intergenic_region	551.602	583.139	97.6384	126.663	517.397
Nn_circ_630	chr6	-	54210062	54237090	27028	exon	0	0	231.843	225.571	0
Nn_circ_631	chr6	-	61066066	61074981	8915	exon	0	0	3581.09	0	3049.81
Nn_circ_632	chr6	+	61377037	61377501	464	exon	0	1021.62	3877.27	2829.28	0
Nn_circ_633	chr6	-	61774001	61774807	806	exon	3944.87	0	3840.52	0	0
Nn_circ_634	chr6	+	62692069	62706146	14077	exon	0	593.451	938.448	0	0
Nn_circ_635	chr6	-	63279733	63280382	649	intron	1920.85	0	453.342	0	1351.3
Nn_circ_636	chr6	-	64826691	64827715	1024	exon	0	1363.49	1149.94	0	0
Nn_circ_637	chr6	+	66128931	66129385	454	intron	0	0	2914.34	0	0
Nn_circ_638	chr6	+	1169874	1171466	1592	exon	0	678.847	0	0	0
Nn_circ_639	chr6	+	1184467	1188433	3966	intergenic_region	0	117.434	0	216.814	295.218
Nn_circ_640	chr6	+	4605556	4610694	5138	exon	0	564.678	0	0	0
Nn_circ_641	chr6	-	7340435	7340980	545	exon	0	1923.05	0	0	0
Nn_circ_642	chr6	-	7340435	7340985	550	intron	0	1409.13	0	0	0
Nn_circ_643	chr6	-	9780929	9781770	841	exon	0	2127.21	0	0	0
Nn_circ_644	chr6	+	17172116	17178983	6867	exon	0	718.918	0	0	0
Nn_circ_645	chr6	-	20958714	20959679	965	exon	0	803.76	0	0	0
Nn_circ_646	chr6	-	27275980	27276677	697	intergenic_region	0	3559.57	0	0	1677.83
Nn_circ_647	chr6	-	30355629	30359786	4157	exon	0	1437.84	0	884.879	0
Nn_circ_648	chr6	+	38510049	38512848	2799	exon	0	2146.82	0	0	0
Nn_circ_649	chr6	-	40869823	40881328	11505	exon	0	702.653	0	0	0
Nn_circ_650	chr6	-	51757511	51762056	4545	exon	0	1790.04	0	0	0
Nn_circ_651	chr6	-	52172555	52176897	4342	exon	0	481.259	0	0	0
Nn_circ_652	chr6	-	52713830	52716775	2945	exon	0	372.389	0	0	0
Nn_circ_653	chr6	-	52765459	52766454	995	exon	0	2734.98	0	0	0
Nn_circ_654	chr6	-	55495106	55499384	4278	exon	0	3460.42	0	0	0
Nn_circ_655	chr6	+	59506865	59507785	920	exon	0	628.69	0	0	0
Nn_circ_656	chr6	+	61404971	61428623	23652	intergenic_region	0	19.6956	0	0	0
Nn_circ_657	chr6	-	61774001	61782672	8671	exon	0	2588.11	0	0	0
Nn_circ_658	chr6	+	61906580	61909134	2554	exon	0	750.176	0	1038.77	1414.41
Nn_circ_659	chr6	-	66594067	66596766	2699	exon	0	723.384	0	0	0
Nn_circ_660	chr6	-	28581483	28585767	4284	intergenic_region	291.377	0	0	100.362	0
Nn_circ_661	chr6	-	43366746	43370334	3588	intron	0	0	0	119.825	0
Nn_circ_662	chr6	+	61377037	61405116	28079	exon	0	0	0	955.669	0
Nn_circ_663	chr6	+	61377037	61405882	28845	exon	0	0	0	673.007	0
Nn_circ_664	chr6	-	44926790	44927797	1007	exon	0	0	0	0	1540.96
Nn_circ_665	chr6	-	47628310	47630159	1849	intergenic_region	0	0	0	0	316.521
Nn_circ_666	chr6	-	55182381	55212886	30505	exon	0	0	0	0	2715.14
Nn_circ_667	chr6	+	61377037	61430697	53660	intergenic_region	0	0	0	0	16.3684
Nn_circ_668	chr6	-	62928185	62928541	356	intergenic_region	0	0	0	0	1640.24
Nn_circ_669	chr6	-	40236602	40240225	3623	exon	2320.73	0	0	0	0
Nn_circ_670	chr6	-	40814425	40815184	759	exon	4850.62	0	0	0	0
Nn_circ_671	chr6	+	56232777	56234153	1376	exon	1809.49	0	0	0	0
Nn_circ_672	chr7	-	227261	227743	482	intergenic_region	0	1286.02	2135.31	1187.17	0
Nn_circ_673	chr7	+	1558721	1566723	8002	exon	5059.98	5191.95	6269.63	2614.29	0
Nn_circ_674	chr7	+	6292743	6294593	1850	exon	3951.11	3931.3	2331.27	0	0
Nn_circ_675	chr7	-	13672785	13684370	11585	exon	0	2898.68	1768.04	1911.34	0
Nn_circ_676	chr7	-	13739638	13740024	386	exon	24846.8	17962.2	28037.9	12837.3	48068.7
Nn_circ_677	chr7	+	19699823	19724205	24382	intergenic_region	0	0	48.3407	0	0
Nn_circ_678	chr7	+	19700457	19732541	32084	intergenic_region	0	0	27.5524	0	0
Nn_circ_679	chr7	+	19705622	19750041	44419	intergenic_region	365.402	0	16.5845	25.8173	0
Nn_circ_680	chr7	-	20490722	20493479	2757	exon	0	0	3571.79	0	0
Nn_circ_681	chr7	-	20490722	20503439	12717	exon	0	0	1511.14	735.13	0
Nn_circ_682	chr7	+	24650503	24653465	2962	intron	0	0	149.176	0	0
Nn_circ_683	chr7	+	26644235	26644843	608	exon	0	0	725.794	0	0
Nn_circ_684	chr7	-	27281771	27292386	10615	exon	0	0	1433.23	0	0
Nn_circ_685	chr7	-	30874953	30875371	418	intergenic_region	0	0	1758.19	1026.38	0
Nn_circ_686	chr7	+	32296328	32296599	271	exon	0	0	1625.03	2108.09	0
Nn_circ_687	chr7	-	39847983	39848899	916	exon	0	1781.49	1690.28	0	0
Nn_circ_688	chr7	-	41667015	41668644	1629	intron	0	1619.55	1355.86	1495.07	1796.21
Nn_circ_689	chr7	+	47890770	47917881	27111	exon	0	0	372.061	0	0
Nn_circ_690	chr7	+	52920963	52924278	3315	intergenic_region	0	0	488.751	561.989	529.763
Nn_circ_691	chr7	-	54412834	54413979	1145	exon	0	0	5456.9	0	9759.41
Nn_circ_692	chr7	+	55558380	55558759	379	intergenic_region	0	0	775.454	0	0
Nn_circ_693	chr7	+	55558513	55558759	246	intergenic_region	77507.9	55953.4	13719.6	1741.1	0
Nn_circ_694	chr7	-	55581617	55583205	1588	exon	0	1804.16	1467.25	0	0
Nn_circ_695	chr7	+	58061519	58063470	1951	intergenic_region	639.626	0	226.439	0	0
Nn_circ_696	chr7	+	58244398	58263087	18689	intergenic_region	0	0	23.6495	0	0
Nn_circ_697	chr7	-	58587241	58595347	8106	exon	0	0	2098.81	0	0
Nn_circ_698	chr7	+	58965465	58966075	610	intergenic_region	1362.3	2287.36	964.558	469.232	1437.56
Nn_circ_699	chr7	-	1997971	2001002	3031	exon	0	2756.56	0	0	2309.92
Nn_circ_700	chr7	+	6964429	6996061	31632	exon	0	483.758	0	0	0
Nn_circ_701	chr7	-	11924874	11925233	359	intergenic_region	0	1725.4	0	0	0
Nn_circ_702	chr7	-	13040915	13041802	887	exon	0	999.269	0	0	3014.49
Nn_circ_703	chr7	-	14446956	14447781	825	exon	0	2245.1	0	0	4938.49
Nn_circ_704	chr7	-	14446956	14451730	4774	exon	0	946.868	0	0	0
Nn_circ_705	chr7	-	14690404	14691174	770	exon	0	2008.01	0	0	0
Nn_circ_706	chr7	+	14887286	14893416	6130	exon	0	2098.46	0	0	0
Nn_circ_707	chr7	-	16557284	16558067	783	exon	0	1153.12	0	0	0
Nn_circ_708	chr7	+	18112231	18116332	4101	exon	0	465.626	0	0	0
Nn_circ_709	chr7	-	18317944	18319465	1521	exon	0	989.085	0	0	0
Nn_circ_710	chr7	+	19494601	19494987	386	exon	0	2512.72	0	1391.75	0
Nn_circ_711	chr7	-	20129247	20142443	13196	exon	0	239.824	0	0	0
Nn_circ_712	chr7	+	20935162	20950487	15325	exon	0	1812.68	0	0	0
Nn_circ_713	chr7	+	24640254	24655961	15707	exon	0	941.129	0	0	0
Nn_circ_714	chr7	+	24843347	24843926	579	exon	0	4987.78	0	0	0
Nn_circ_715	chr7	+	27165516	27167763	2247	intergenic_region	0	276.31	0	0	0
Nn_circ_716	chr7	+	30403123	30410350	7227	exon	0	629.965	0	0	0
Nn_circ_717	chr7	+	33151412	33152668	1256	intergenic_region	0	247.075	0	0	1630.45
Nn_circ_718	chr7	+	53144337	53146992	2655	exon	0	887.351	0	0	0
Nn_circ_719	chr7	-	53778932	53821730	42798	exon	0	417.717	0	0	0
Nn_circ_720	chr7	+	54203959	54204438	479	intergenic_region	0	647.027	0	0	0
Nn_circ_721	chr7	-	55688225	55695802	7577	exon	0	1274.93	0	0	0
Nn_circ_722	chr7	+	55938907	55957093	18186	intergenic_region	0	25.6149	0	0	0
Nn_circ_723	chr7	+	55948625	55958260	9635	exon	0	396.645	0	0	0
Nn_circ_724	chr7	+	56705153	56720375	15222	exon	0	1415.37	0	0	0
Nn_circ_725	chr7	+	59381167	59381690	523	intergenic_region	0	1185.39	0	0	0
Nn_circ_726	chr7	+	59399657	59400287	630	exon	0	910.77	0	0	0
Nn_circ_727	chr7	-	10203473	10205102	1629	intergenic_region	0	0	0	175.89	0
Nn_circ_728	chr7	-	10203473	10207636	4163	intergenic_region	0	0	0	103.278	0
Nn_circ_729	chr7	+	19560782	19735571	174789	intergenic_region	0	0	0	1.64026	0
Nn_circ_730	chr7	-	21929969	21938464	8495	exon	0	0	0	1191.28	0
Nn_circ_731	chr7	-	30874310	30875371	1061	intergenic_region	783.773	0	0	269.963	0
Nn_circ_732	chr7	+	30954184	30954585	401	exon	3105.85	0	0	713.186	0
Nn_circ_733	chr7	+	32630908	32631247	339	exon	0	0	0	4393.88	0
Nn_circ_734	chr7	+	33872871	33879347	6476	exon	4686.75	0	0	968.584	0
Nn_circ_735	chr7	+	47738827	47745775	6948	intergenic_region	1437.39	0	0	41.2578	0
Nn_circ_736	chr7	+	59893174	59894795	1621	exon	0	0	0	683.435	0
Nn_circ_737	chr7	+	60287341	60293697	6356	intergenic_region	0	0	0	67.65	0
Nn_circ_738	chr7	+	2791319	2792583	1264	intergenic_region	657.998	0	0	0	1157.24
Nn_circ_739	chr7	+	4503945	4549318	45373	intergenic_region	0	0	0	0	45.1685
Nn_circ_740	chr7	-	4938623	4943703	5080	intron	0	0	0	0	230.492
Nn_circ_741	chr7	-	11983422	11985030	1608	exon	0	0	0	0	871.375
Nn_circ_742	chr7	-	20490718	20503439	12721	intron	0	0	0	0	115.069
Nn_circ_743	chr7	+	20533014	20533368	354	exon	0	0	0	0	2361.15
Nn_circ_744	chr7	+	26288465	26290004	1539	exon	0	0	0	0	7372.21
Nn_circ_745	chr7	-	43112414	43114927	2513	exon	0	0	0	0	1321.82
Nn_circ_746	chr7	+	53131707	53134304	2597	exon	0	0	0	0	4780.12
Nn_circ_747	chr7	-	57491144	57539462	48318	intergenic_region	0	0	0	0	103.009
Nn_circ_748	chr7	+	8315560	8344988	29428	intergenic_region	56.5678	0	0	0	0
Nn_circ_749	chr7	+	19700460	19732541	32081	intergenic_region	38.9175	0	0	0	0
Nn_circ_750	chr7	+	20775873	20778732	2859	intergenic_region	436.556	0	0	0	0
Nn_circ_751	chr7	+	46964209	47112635	148426	intergenic_region	201.885	0	0	0	0
Nn_circ_752	chr8	-	38873	58728	19855	intron	0	31.2825	14.8405	14.439	44.2358
Nn_circ_753	chr8	-	39118	58728	19610	exon	0	0	2497.22	0	4135.34
Nn_circ_754	chr8	-	243246	243638	392	exon	0	0	2407.46	0	0
Nn_circ_755	chr8	-	792034	794027	1993	exon	0	597.912	324.172	0	0
Nn_circ_756	chr8	+	970507	970867	360	exon	0	7742.81	6122.01	0	0
Nn_circ_757	chr8	-	3855621	3866120	10499	exon	0	0	264.993	0	394.94
Nn_circ_758	chr8	+	4460195	4466125	5930	intergenic_region	350.854	576.007	397.468	120.848	345.553
Nn_circ_759	chr8	+	4460195	4466299	6104	intergenic_region	0	76.3078	168.936	0	0
Nn_circ_760	chr8	-	5634148	5644701	10553	intergenic_region	118.301	147.135	153.563	122.243	138.707
Nn_circ_761	chr8	+	7145513	7146036	523	exon	0	1164.65	3315.07	2508.63	2195.87
Nn_circ_762	chr8	+	9374716	9375661	945	intergenic_region	0	1313.2	2959.19	0	0
Nn_circ_763	chr8	+	12113782	12114362	580	exon	0	766.846	727.587	0	0
Nn_circ_764	chr8	-	13116657	13118713	2056	intergenic_region	0	0	143.254	209.067	427.004
Nn_circ_765	chr8	-	14964889	14968855	3966	intergenic_region	314.734	274.012	334.264	0	221.413
Nn_circ_766	chr8	+	18754339	18809628	55289	intergenic_region	0	0	18.6535	0	0
Nn_circ_767	chr8	-	19203382	19205408	2026	exon	0	0	1107.79	0	0
Nn_circ_768	chr8	-	20759266	20759574	308	exon	0	2986.28	7083.47	4135.11	14076.1
Nn_circ_769	chr8	-	24372337	24373022	685	exon	0	3059.83	5443.46	0	0
Nn_circ_770	chr8	+	25220424	25221081	657	intergenic_region	0	1887.98	1567.41	0	0
Nn_circ_771	chr8	+	26065177	26065696	519	exon	0	0	2445.42	0	0
Nn_circ_772	chr8	+	26888211	26888665	454	intergenic_region	0	0	1619.08	0	0
Nn_circ_773	chr8	-	29222062	29222496	434	intron	0	1070.94	677.408	0	2019.19
Nn_circ_774	chr8	+	33681433	33682545	1112	intergenic_region	747.859	837.123	529.51	1287.96	0
Nn_circ_775	chr8	+	45685817	45687286	1469	intergenic_region	3114.3	2957.84	1403.2	1170.21	4580.95
Nn_circ_776	chr8	-	45750786	45774382	23596	intergenic_region	0	0	12.4877	0	0
Nn_circ_777	chr8	-	50238098	50238916	818	exon	0	0	2911.78	0	0
Nn_circ_778	chr8	-	53941429	54028310	86881	intergenic_region	0	7.1493	5.08746	0	0
Nn_circ_779	chr8	-	320469	324345	3876	exon	0	1965.65	0	0	0
Nn_circ_780	chr8	-	805082	808218	3136	exon	0	265.447	0	0	0
Nn_circ_781	chr8	-	2665530	2668694	3164	exon	0	759.347	0	0	0
Nn_circ_782	chr8	-	3075557	3076170	613	exon	0	1784.9	0	0	0
Nn_circ_783	chr8	+	4460195	4461043	848	intergenic_region	0	1097.43	0	506.539	0
Nn_circ_784	chr8	-	6129624	6131226	1602	exon	0	1248.95	0	0	0
Nn_circ_785	chr8	+	7118512	7123059	4547	exon	0	567.429	0	0	0
Nn_circ_786	chr8	+	8934426	8935047	621	exon	0	1427.92	0	0	0
Nn_circ_787	chr8	+	9374716	9391113	16397	intergenic_region	0	66.2888	0	0	0
Nn_circ_788	chr8	+	9476203	9477474	1271	exon	0	1125.26	0	0	0
Nn_circ_789	chr8	-	9787987	9788388	401	exon	0	3956.34	0	0	0
Nn_circ_790	chr8	+	10142868	10143766	898	exon	0	767.794	0	0	0
Nn_circ_791	chr8	-	11876257	11902839	26582	intergenic_region	0	17.5247	0	0	0
Nn_circ_792	chr8	+	12471644	12474492	2848	exon	0	571.957	0	0	0
Nn_circ_793	chr8	-	13010596	13022794	12198	exon	0	605.405	0	0	2282.9
Nn_circ_794	chr8	-	14964889	14966876	1987	intergenic_region	0	234.336	0	0	0
Nn_circ_795	chr8	+	18076484	18094585	18101	exon	0	815.152	0	0	0
Nn_circ_796	chr8	+	23013954	23018719	4765	exon	0	862.702	0	0	0
Nn_circ_797	chr8	-	28955638	28973648	18010	exon	0	1239.81	0	0	0
Nn_circ_798	chr8	-	28955638	28973656	18018	intron	0	25.8538	0	0	0
Nn_circ_799	chr8	+	33211971	33217447	5476	exon	0	3296.95	0	0	0
Nn_circ_800	chr8	+	40898795	40899131	336	exon	3907.83	3645.22	0	0	0
Nn_circ_801	chr8	+	48074541	48077372	2831	exon	0	608.966	0	0	0
Nn_circ_802	chr8	-	49881123	49881665	542	exon	0	2441.61	0	0	0
Nn_circ_803	chr8	-	56510916	56511568	652	exon	0	1078.38	0	0	0
Nn_circ_804	chr8	-	1867402	1905278	37876	exon	792.982	0	0	409.703	278.929
Nn_circ_805	chr8	-	1886831	1905278	18447	exon	0	0	0	395.996	0
Nn_circ_806	chr8	+	15669460	15669832	372	exon	0	0	0	1970.45	0
Nn_circ_807	chr8	-	31814012	31814568	556	exon	0	0	0	4639.17	0
Nn_circ_808	chr8	+	47381848	47385594	3746	intergenic_region	4442.85	0	0	1568.55	0
Nn_circ_809	chr8	+	48051291	48058676	7385	intron	0	0	0	97.042	0
Nn_circ_810	chr8	+	51816275	51816598	323	intergenic_region	0	0	0	1327.32	7229.19
Nn_circ_811	chr8	+	52179423	52180512	1089	exon	0	0	0	263.028	0
Nn_circ_812	chr8	-	39118	45718	6600	exon	0	0	0	0	2351.66
Nn_circ_813	chr8	-	45424	58728	13304	exon	0	0	0	0	2502.41
Nn_circ_814	chr8	-	45750786	45751276	490	exon	0	0	0	0	1807.3
Nn_circ_815	chr8	+	50379613	50380714	1101	exon	0	0	0	0	797.048
Nn_circ_816	chr8	-	50517897	50518478	581	exon	0	0	0	0	3106.44
Nn_circ_817	chr8	+	51818873	51820188	1315	exon	0	0	0	0	667.437
Nn_circ_818	chr8	+	3146482	3147517	1035	intergenic_region	803.443	0	0	0	0
Nn_circ_819	chr8	+	4430187	4461043	30856	intergenic_region	53.95	0	0	0	0
Nn_circ_820	chr8	-	45731499	45774382	42883	intergenic_region	29.1146	0	0	0	0
Nn_circ_821	chr8	-	46377591	46465922	88331	intergenic_region	23.5579	0	0	0	0

## Sheet: S5
Supplementary Table S5. Summary of the hypothesis testing in this study.
RNA types	Objects	region	comparsion	p-value	significant	hypothesis testing	Figure
miRNA	CG	RNA body	China vs. Australia	>0.9999	ns	Mann-Whitney U test	3A
miRNA	CG	RNA body	China vs. Thailand	0.2881	ns	Mann-Whitney U test	3A
miRNA	CG	RNA body	India vs. Australia	>0.9999	ns	Mann-Whitney U test	3A
miRNA	CG	RNA body	India vs. Thailand	0.5652	ns	Mann-Whitney U test	3A
miRNA	CG	RNA body	Russia vs. Australia	>0.9999	ns	Mann-Whitney U test	3A
miRNA	CG	RNA body	Russia vs. Thailand	0.9712	ns	Mann-Whitney U test	3A
miRNA	CG	+2kb	China vs. Australia	>0.9999	ns	Mann-Whitney U test	3A
miRNA	CG	+2kb	China vs. Thailand	>0.9999	ns	Mann-Whitney U test	3A
miRNA	CG	+2kb	India vs. Australia	>0.9999	ns	Mann-Whitney U test	3A
miRNA	CG	+2kb	India vs. Thailand	>0.9999	ns	Mann-Whitney U test	3A
miRNA	CG	+2kb	Australia vs. Russia	>0.9999	ns	Mann-Whitney U test	3A
miRNA	CG	+2kb	Russia vs. Thailand	>0.9999	ns	Mann-Whitney U test	3A
miRNA	CG	-2kb	China vs. Australia	>0.9999	ns	Mann-Whitney U test	3A
miRNA	CG	-2kb	China vs. Thailand	>0.9999	ns	Mann-Whitney U test	3A
miRNA	CG	-2kb	India vs. Australia	>0.9999	ns	Mann-Whitney U test	3A
miRNA	CG	-2kb	India vs. Thailand	>0.9999	ns	Mann-Whitney U test	3A
miRNA	CG	-2kb	Australia vs. Russia	>0.9999	ns	Mann-Whitney U test	3A
miRNA	CG	-2kb	Russia vs. Thailand	>0.9999	ns	Mann-Whitney U test	3A
miRNA	CHG	RNA body	China vs. Australia	>0.9999	ns	Mann-Whitney U test	3B
miRNA	CHG	RNA body	China vs. Thailand	0.0879	ns	Mann-Whitney U test	3B
miRNA	CHG	RNA body	India vs. Australia	>0.9999	ns	Mann-Whitney U test	3B
miRNA	CHG	RNA body	India vs. Thailand	0.7715	ns	Mann-Whitney U test	3B
miRNA	CHG	RNA body	Russia vs. Australia	>0.9999	ns	Mann-Whitney U test	3B
miRNA	CHG	RNA body	Russia vs. Thailand	0.8811	ns	Mann-Whitney U test	3B
miRNA	CHG	+2kb	China vs. Australia	>0.9999	ns	Mann-Whitney U test	3B
miRNA	CHG	+2kb	China vs. Thailand	>0.9999	ns	Mann-Whitney U test	3B
miRNA	CHG	+2kb	India vs. Australia	>0.9999	ns	Mann-Whitney U test	3B
miRNA	CHG	+2kb	India vs. Thailand	>0.9999	ns	Mann-Whitney U test	3B
miRNA	CHG	+2kb	Australia vs. Russia	>0.9999	ns	Mann-Whitney U test	3B
miRNA	CHG	+2kb	Russia vs. Thailand	>0.9999	ns	Mann-Whitney U test	3B
miRNA	CHG	-2kb	China vs. Australia	>0.9999	ns	Mann-Whitney U test	3B
miRNA	CHG	-2kb	China vs. Thailand	>0.9999	ns	Mann-Whitney U test	3B
miRNA	CHG	-2kb	India vs. Australia	>0.9999	ns	Mann-Whitney U test	3B
miRNA	CHG	-2kb	India vs. Thailand	>0.9999	ns	Mann-Whitney U test	3B
miRNA	CHG	-2kb	Australia vs. Russia	>0.9999	ns	Mann-Whitney U test	3B
miRNA	CHG	-2kb	Russia vs. Thailand	>0.9999	ns	Mann-Whitney U test	3B
miRNA	CHH	RNA body	China vs. Australia	>0.9999	ns	Mann-Whitney U test	3C
miRNA	CHH	RNA body	China vs. Thailand	0.0041	**	Mann-Whitney U test	3C
miRNA	CHH	RNA body	India vs. Australia	>0.9999	ns	Mann-Whitney U test	3C
miRNA	CHH	RNA body	India vs. Thailand	0.11	ns	Mann-Whitney U test	3C
miRNA	CHH	RNA body	Russia vs. Australia	>0.9999	ns	Mann-Whitney U test	3C
miRNA	CHH	RNA body	Russia vs. Thailand	0.143	ns	Mann-Whitney U test	3C
miRNA	CHH	+2kb	China vs. Australia	>0.9999	ns	Mann-Whitney U test	3C
miRNA	CHH	+2kb	China vs. Thailand	>0.9999	ns	Mann-Whitney U test	3C
miRNA	CHH	+2kb	India vs. Australia	>0.9999	ns	Mann-Whitney U test	3C
miRNA	CHH	+2kb	India vs. Thailand	>0.9999	ns	Mann-Whitney U test	3C
miRNA	CHH	+2kb	Australia vs. Russia	>0.9999	ns	Mann-Whitney U test	3C
miRNA	CHH	+2kb	Russia vs. Thailand	>0.9999	ns	Mann-Whitney U test	3C
miRNA	CHH	-2kb	China vs. Australia	>0.9999	ns	Mann-Whitney U test	3C
miRNA	CHH	-2kb	China vs. Thailand	>0.9999	ns	Mann-Whitney U test	3C
miRNA	CHH	-2kb	India vs. Australia	>0.9999	ns	Mann-Whitney U test	3C
miRNA	CHH	-2kb	India vs. Thailand	>0.9999	ns	Mann-Whitney U test	3C
miRNA	CHH	-2kb	Australia vs. Russia	>0.9999	ns	Mann-Whitney U test	3C
miRNA	CHH	-2kb	Russia vs. Thailand	>0.9999	ns	Mann-Whitney U test	3C
circRNA	CG	RNA body	China vs. Australia	>0.9999	ns	Mann-Whitney U test	3D
circRNA	CG	RNA body	China vs. Thailand	0.0117	*	Mann-Whitney U test	3D
circRNA	CG	RNA body	India vs. Australia	>0.9999	ns	Mann-Whitney U test	3D
circRNA	CG	RNA body	India vs. Thailand	0.0015	**	Mann-Whitney U test	3D
circRNA	CG	RNA body	Russia vs. Australia	0.6902	ns	Mann-Whitney U test	3D
circRNA	CG	RNA body	Russia vs. Thailand	<0.0001	**	Mann-Whitney U test	3D
circRNA	CG	+2kb	China vs. Australia	>0.9999	ns	Mann-Whitney U test	3D
circRNA	CG	+2kb	China vs. Thailand	0.5294	ns	Mann-Whitney U test	3D
circRNA	CG	+2kb	India vs. Australia	>0.9999	ns	Mann-Whitney U test	3D
circRNA	CG	+2kb	India vs. Thailand	0.5014	ns	Mann-Whitney U test	3D
circRNA	CG	+2kb	Australia vs. Russia	>0.9999	ns	Mann-Whitney U test	3D
circRNA	CG	+2kb	Russia vs. Thailand	0.0067	**	Mann-Whitney U test	3D
circRNA	CG	-2kb	China vs. Australia	>0.9999	ns	Mann-Whitney U test	3D
circRNA	CG	-2kb	China vs. Thailand	0.2004	ns	Mann-Whitney U test	3D
circRNA	CG	-2kb	India vs. Australia	>0.9999	ns	Mann-Whitney U test	3D
circRNA	CG	-2kb	India vs. Thailand	0.1427	ns	Mann-Whitney U test	3D
circRNA	CG	-2kb	Australia vs. Russia	>0.9999	ns	Mann-Whitney U test	3D
circRNA	CG	-2kb	Russia vs. Thailand	0.0102	*	Mann-Whitney U test	3D
circRNA	CHG	RNA body	China vs. Australia	<0.0001	**	Mann-Whitney U test	3E
circRNA	CHG	RNA body	China vs. Thailand	<0.0001	**	Mann-Whitney U test	3E
circRNA	CHG	RNA body	India vs. Australia	0.7392	ns	Mann-Whitney U test	3E
circRNA	CHG	RNA body	India vs. Thailand	0.0005	**	Mann-Whitney U test	3E
circRNA	CHG	RNA body	Russia vs. Australia	>0.9999	ns	Mann-Whitney U test	3E
circRNA	CHG	RNA body	Russia vs. Thailand	>0.9999	ns	Mann-Whitney U test	3E
circRNA	CHG	+2kb	China vs. Australia	<0.0001	**	Mann-Whitney U test	3E
circRNA	CHG	+2kb	China vs. Thailand	<0.0001	**	Mann-Whitney U test	3E
circRNA	CHG	+2kb	India vs. Australia	>0.9999	ns	Mann-Whitney U test	3E
circRNA	CHG	+2kb	India vs. Thailand	0.019	*	Mann-Whitney U test	3E
circRNA	CHG	+2kb	Australia vs. Russia	>0.9999	ns	Mann-Whitney U test	3E
circRNA	CHG	+2kb	Russia vs. Thailand	>0.9999	ns	Mann-Whitney U test	3E
circRNA	CHG	-2kb	China vs. Australia	<0.0001	**	Mann-Whitney U test	3E
circRNA	CHG	-2kb	China vs. Thailand	<0.0001	**	Mann-Whitney U test	3E
circRNA	CHG	-2kb	India vs. Australia	0.7648	ns	Mann-Whitney U test	3E
circRNA	CHG	-2kb	India vs. Thailand	0.0246	*	Mann-Whitney U test	3E
circRNA	CHG	-2kb	Australia vs. Russia	>0.9999	ns	Mann-Whitney U test	3E
circRNA	CHG	-2kb	Russia vs. Thailand	>0.9999	ns	Mann-Whitney U test	3E
circRNA	CHH	RNA body	China vs. Australia	0.0295	*	Mann-Whitney U test	3F
circRNA	CHH	RNA body	China vs. Thailand	<0.0001	**	Mann-Whitney U test	3F
circRNA	CHH	RNA body	India vs. Australia	0.0616	ns	Mann-Whitney U test	3F
circRNA	CHH	RNA body	India vs. Thailand	<0.0001	**	Mann-Whitney U test	3F
circRNA	CHH	RNA body	Russia vs. Australia	>0.9999	ns	Mann-Whitney U test	3F
circRNA	CHH	RNA body	Russia vs. Thailand	0.0015	**	Mann-Whitney U test	3F
circRNA	CHH	+2kb	China vs. Australia	0.0019	**	Mann-Whitney U test	3F
circRNA	CHH	+2kb	China vs. Thailand	<0.0001	**	Mann-Whitney U test	3F
circRNA	CHH	+2kb	India vs. Australia	0.0009	**	Mann-Whitney U test	3F
circRNA	CHH	+2kb	India vs. Thailand	<0.0001	**	Mann-Whitney U test	3F
circRNA	CHH	+2kb	Australia vs. Russia	>0.9999	ns	Mann-Whitney U test	3F
circRNA	CHH	+2kb	Russia vs. Thailand	0.0936	ns	Mann-Whitney U test	3F
circRNA	CHH	-2kb	China vs. Australia	0.8744	ns	Mann-Whitney U test	3F
circRNA	CHH	-2kb	China vs. Thailand	<0.0001	**	Mann-Whitney U test	3F
circRNA	CHH	-2kb	India vs. Australia	0.1427	ns	Mann-Whitney U test	3F
circRNA	CHH	-2kb	India vs. Thailand	<0.0001	**	Mann-Whitney U test	3F
circRNA	CHH	-2kb	Australia vs. Russia	>0.9999	ns	Mann-Whitney U test	3F
circRNA	CHH	-2kb	Russia vs. Thailand	0.02	*	Mann-Whitney U test	3F
lncRNA	CG	RNA body	China vs. Australia	>0.9999	ns	Mann-Whitney U test	3G
lncRNA	CG	RNA body	China vs. Thailand	<0.0001	**	Mann-Whitney U test	3G
lncRNA	CG	RNA body	India vs. Australia	>0.9999	ns	Mann-Whitney U test	3G
lncRNA	CG	RNA body	India vs. Thailand	<0.0001	**	Mann-Whitney U test	3G
lncRNA	CG	RNA body	Russia vs. Australia	<0.0001	**	Mann-Whitney U test	3G
lncRNA	CG	RNA body	Russia vs. Thailand	<0.0001	**	Mann-Whitney U test	3G
lncRNA	CG	+2kb	China vs. Australia	0.0743	ns	Mann-Whitney U test	3G
lncRNA	CG	+2kb	China vs. Thailand	0.2474	ns	Mann-Whitney U test	3G
lncRNA	CG	+2kb	India vs. Australia	0.0542	ns	Mann-Whitney U test	3G
lncRNA	CG	+2kb	India vs. Thailand	<0.0001	**	Mann-Whitney U test	3G
lncRNA	CG	+2kb	Australia vs. Russia	<0.0001	**	Mann-Whitney U test	3G
lncRNA	CG	+2kb	Russia vs. Thailand	<0.0001	**	Mann-Whitney U test	3G
lncRNA	CG	-2kb	China vs. Australia	<0.0001	**	Mann-Whitney U test	3G
lncRNA	CG	-2kb	China vs. Thailand	>0.9999	ns	Mann-Whitney U test	3G
lncRNA	CG	-2kb	India vs. Australia	0.6726	ns	Mann-Whitney U test	3G
lncRNA	CG	-2kb	India vs. Thailand	<0.0001	**	Mann-Whitney U test	3G
lncRNA	CG	-2kb	Australia vs. Russia	0.0049	**	Mann-Whitney U test	3G
lncRNA	CG	-2kb	Russia vs. Thailand	<0.0001	**	Mann-Whitney U test	3G
lncRNA	CHG	RNA body	China vs. Australia	<0.0001	**	Mann-Whitney U test	3H
lncRNA	CHG	RNA body	China vs. Thailand	<0.0001	**	Mann-Whitney U test	3H
lncRNA	CHG	RNA body	India vs. Australia	<0.0001	**	Mann-Whitney U test	3H
lncRNA	CHG	RNA body	India vs. Thailand	<0.0001	**	Mann-Whitney U test	3H
lncRNA	CHG	RNA body	Russia vs. Australia	>0.9999	ns	Mann-Whitney U test	3H
lncRNA	CHG	RNA body	Russia vs. Thailand	<0.0001	**	Mann-Whitney U test	3H
lncRNA	CHG	+2kb	China vs. Australia	<0.0001	**	Mann-Whitney U test	3H
lncRNA	CHG	+2kb	China vs. Thailand	<0.0001	**	Mann-Whitney U test	3H
lncRNA	CHG	+2kb	India vs. Australia	<0.0001	**	Mann-Whitney U test	3H
lncRNA	CHG	+2kb	India vs. Thailand	<0.0001	**	Mann-Whitney U test	3H
lncRNA	CHG	+2kb	Australia vs. Russia	0.2276	ns	Mann-Whitney U test	3H
lncRNA	CHG	+2kb	Russia vs. Thailand	<0.0001	**	Mann-Whitney U test	3H
lncRNA	CHG	-2kb	China vs. Australia	<0.0001	**	Mann-Whitney U test	3H
lncRNA	CHG	-2kb	China vs. Thailand	<0.0001	**	Mann-Whitney U test	3H
lncRNA	CHG	-2kb	India vs. Australia	<0.0001	**	Mann-Whitney U test	3H
lncRNA	CHG	-2kb	India vs. Thailand	<0.0001	**	Mann-Whitney U test	3H
lncRNA	CHG	-2kb	Australia vs. Russia	0.6375	ns	Mann-Whitney U test	3H
lncRNA	CHG	-2kb	Russia vs. Thailand	<0.0001	**	Mann-Whitney U test	3H
lncRNA	CHH	RNA body	China vs. Australia	<0.0001	**	Mann-Whitney U test	3I
lncRNA	CHH	RNA body	China vs. Thailand	<0.0001	**	Mann-Whitney U test	3I
lncRNA	CHH	RNA body	India vs. Australia	<0.0001	**	Mann-Whitney U test	3I
lncRNA	CHH	RNA body	India vs. Thailand	<0.0001	**	Mann-Whitney U test	3I
lncRNA	CHH	RNA body	Russia vs. Australia	>0.9999	ns	Mann-Whitney U test	3I
lncRNA	CHH	RNA body	Russia vs. Thailand	<0.0001	**	Mann-Whitney U test	3I
lncRNA	CHH	+2kb	China vs. Australia	<0.0001	**	Mann-Whitney U test	3I
lncRNA	CHH	+2kb	China vs. Thailand	<0.0001	**	Mann-Whitney U test	3I
lncRNA	CHH	+2kb	India vs. Australia	<0.0001	**	Mann-Whitney U test	3I
lncRNA	CHH	+2kb	India vs. Thailand	<0.0001	**	Mann-Whitney U test	3I
lncRNA	CHH	+2kb	Australia vs. Russia	0.0014	**	Mann-Whitney U test	3I
lncRNA	CHH	+2kb	Russia vs. Thailand	<0.0001	**	Mann-Whitney U test	3I
lncRNA	CHH	-2kb	China vs. Australia	<0.0001	**	Mann-Whitney U test	3I
lncRNA	CHH	-2kb	China vs. Thailand	<0.0001	**	Mann-Whitney U test	3I
lncRNA	CHH	-2kb	India vs. Australia	<0.0001	**	Mann-Whitney U test	3I
lncRNA	CHH	-2kb	India vs. Thailand	<0.0001	**	Mann-Whitney U test	3I
lncRNA	CHH	-2kb	Australia vs. Russia	<0.0001	**	Mann-Whitney U test	3I
lncRNA	CHH	-2kb	Russia vs. Thailand	<0.0001	**	Mann-Whitney U test	3I
	Country specificity index	RNA body	mRNA vs. lncRNA	<0.0001	**	Mann-Whitney U test	S2A
	Country specificity index	RNA body	mRNA vs. miRNA	0.1909	ns	Mann-Whitney U test	S2A
	Country specificity index	RNA body	mRNA vs. circRNA	<0.0001	**	Mann-Whitney U test	S2A
	Country specificity index	RNA body	lncRNA vs. miRNA	<0.0001	**	Mann-Whitney U test	S2A
	Country specificity index	RNA body	lncRNA vs. circRNA	<0.0001	**	Mann-Whitney U test	S2A
	Country specificity index	RNA body	miRNA vs. circRNA	<0.0001	**	Mann-Whitney U test	S2A
	Country specificity index	RNA body	mRNA vs. ncRNA	<0.0001	**	Mann-Whitney U test	S2B
	Country specificity index	RNA body	lincRNA vs. circRNA	<0.0001	**	Mann-Whitney U test	S3C
	Selected by temperate/tropical lotus	RNA body	gene vs. circRNA	0.350104	ns	Chi-square test	S4A
	Selected by temperate/tropical lotus	RNA body	gene vs. lncRNA	1.4207e-07	**	Chi-square test	S4A
	Selected by temperate/tropical lotus	RNA body	gene vs. miRNA	0.583345	ns	Chi-square test	S4A
	Selected by temperate/tropical lotus	RNA body	circRNA vs. lncRNA	0.0905705	ns	Chi-square test	S4A
	Selected by temperate/tropical lotus	RNA body	circRNA vs. miRNA	0.343459	ns	Chi-square test	S4A
	Selected by temperate/tropical lotus	RNA body	lncRNA vs. miRNA	0.035774	*	Chi-square test	S4A
	Percentage of differential expressioni	RNA body	gene selected by temperate lotus vs. gene under non-selecteion	0.000320104	**	Chi-square test	S4B
	Percentage of differential expressioni	RNA body	gene selected by tropical lotus vs. gene under non-selecteion	0.0429905	*	Chi-square test	S4B
	Percentage of differential expressioni	RNA body	circRNA selected by temperate lotus vs. circRNA under non-selecteion	0.815128	ns	Chi-square test	S4B
	Percentage of differential expressioni	RNA body	circRNA selected by tropical lotus vs. circRNA under non-selecteion	0.275918	ns	Chi-square test	S4B
	Percentage of differential expressioni	RNA body	lncRNA selected by temperate lotus vs. lncRNA under non-selecteion	0.0471946	*	Chi-square test	S4B
	Percentage of differential expressioni	RNA body	lncRNA selected by tropical lotus vs. lncRNA under non-selecteion	5.53049e-05	**	Chi-square test	S4B
	Percentage of differential expressioni	RNA body	miRNA selected by temperate lotus vs. miRNA under non-selecteion	0.144317	ns	Chi-square test	S4B
	Percentage of differential expressioni	RNA body	miRNA selected by tropical lotus vs. miRNA under non-selecteion	0.346446	ns	Chi-square test	S4B
gene	Targeted by ncRNAs	RNA body	gene selected by temperate lotus vs. gene under non-selecteion	2.33676e-17	**	Chi-square test	S4C
gene	Targeted by ncRNAs	RNA body	gene selected by tropical lotus vs. gene under non-selecteion	0.0327976	*	Chi-square test	S4C
gene	Tissue specificity	RNA body	gene targeted by miRNA vs. gene with non-regulated by ncRNAs	<0.0001	**	Mann-Whitney U test	S4D
gene	Tissue specificity	RNA body	gene interacted with lncRNA vs. gene with non-regulated by ncRNAs	0.3613	ns	Mann-Whitney U test	S4D
Chnia lotus	CG	RNA body	lncRNA vs. miRNA	<0.0001	**	Mann-Whitney U test	S7A
Chnia lotus	CG	RNA body	lncRNA vs. mRNA	<0.0001	**	Mann-Whitney U test	S7A
Chnia lotus	CG	RNA body	lncRNA vs. circRNA	<0.0001	**	Mann-Whitney U test	S7A
Chnia lotus	CG	RNA body	miRNA vs. mRNA	0.0687	ns	Mann-Whitney U test	S7A
Chnia lotus	CG	RNA body	miRNA vs. circRNA	0.0004	**	Mann-Whitney U test	S7A
Chnia lotus	CG	RNA body	mRNA vs. circRNA	0.0022	**	Mann-Whitney U test	S7A
India lotus	CG	RNA body	lncRNA vs. miRNA	<0.0001	**	Mann-Whitney U test	S7A
India lotus	CG	RNA body	lncRNA vs. mRNA	<0.0001	**	Mann-Whitney U test	S7A
India lotus	CG	RNA body	lncRNA vs. circRNA	<0.0001	**	Mann-Whitney U test	S7A
India lotus	CG	RNA body	miRNA vs. mRNA	0.1209	ns	Mann-Whitney U test	S7A
India lotus	CG	RNA body	miRNA vs. circRNA	0.0002	**	Mann-Whitney U test	S7A
India lotus	CG	RNA body	mRNA vs. circRNA	0.0023	**	Mann-Whitney U test	S7A
Australia lotus	CG	RNA body	lncRNA vs. miRNA	<0.0001	**	Mann-Whitney U test	S7A
Australia lotus	CG	RNA body	lncRNA vs. mRNA	<0.0001	**	Mann-Whitney U test	S7A
Australia lotus	CG	RNA body	lncRNA vs. circRNA	<0.0001	**	Mann-Whitney U test	S7A
Australia lotus	CG	RNA body	miRNA vs. mRNA	0.0481	*	Mann-Whitney U test	S7A
Australia lotus	CG	RNA body	miRNA vs. circRNA	0.0003	**	Mann-Whitney U test	S7A
Australia lotus	CG	RNA body	mRNA vs. circRNA	0.0247	*	Mann-Whitney U test	S7A
Russia lotus	CG	RNA body	lncRNA vs. miRNA	<0.0001	**	Mann-Whitney U test	S7A
Russia lotus	CG	RNA body	lncRNA vs. mRNA	<0.0001	**	Mann-Whitney U test	S7A
Russia lotus	CG	RNA body	lncRNA vs. circRNA	<0.0001	**	Mann-Whitney U test	S7A
Russia lotus	CG	RNA body	miRNA vs. mRNA	0.2036	ns	Mann-Whitney U test	S7A
Russia lotus	CG	RNA body	miRNA vs. circRNA	0.0005	**	Mann-Whitney U test	S7A
Russia lotus	CG	RNA body	mRNA vs. circRNA	0.0033	**	Mann-Whitney U test	S7A
Thailand lotus	CG	RNA body	lncRNA vs. miRNA	<0.0001	**	Mann-Whitney U test	S7A
Thailand lotus	CG	RNA body	lncRNA vs. mRNA	<0.0001	**	Mann-Whitney U test	S7A
Thailand lotus	CG	RNA body	lncRNA vs. circRNA	<0.0001	**	Mann-Whitney U test	S7A
Thailand lotus	CG	RNA body	miRNA vs. mRNA	0.0517	ns	Mann-Whitney U test	S7A
Thailand lotus	CG	RNA body	miRNA vs. circRNA	0.0007	**	Mann-Whitney U test	S7A
Thailand lotus	CG	RNA body	mRNA vs. circRNA	0.1566	ns	Mann-Whitney U test	S7A
Chnia lotus	CHG	RNA body	miRNA vs. lncRNA	<0.0001	**	Mann-Whitney U test	S7B
Chnia lotus	CHG	RNA body	miRNA vs. mRNA	<0.0001	**	Mann-Whitney U test	S7B
Chnia lotus	CHG	RNA body	miRNA vs. circRNA	<0.0001	**	Mann-Whitney U test	S7B
Chnia lotus	CHG	RNA body	lncRNA vs. mRNA	<0.0001	**	Mann-Whitney U test	S7B
Chnia lotus	CHG	RNA body	lncRNA vs. circRNA	<0.0001	**	Mann-Whitney U test	S7B
Chnia lotus	CHG	RNA body	mRNA vs. circRNA	<0.0001	**	Mann-Whitney U test	S7B
India lotus	CHG	RNA body	miRNA vs. lncRNA	<0.0001	**	Mann-Whitney U test	S7B
India lotus	CHG	RNA body	miRNA vs. mRNA	<0.0001	**	Mann-Whitney U test	S7B
India lotus	CHG	RNA body	miRNA vs. circRNA	<0.0001	**	Mann-Whitney U test	S7B
India lotus	CHG	RNA body	lncRNA vs. mRNA	<0.0001	**	Mann-Whitney U test	S7B
India lotus	CHG	RNA body	lncRNA vs. circRNA	<0.0001	**	Mann-Whitney U test	S7B
India lotus	CHG	RNA body	mRNA vs. circRNA	<0.0001	**	Mann-Whitney U test	S7B
Australia lotus	CHG	RNA body	miRNA vs. lncRNA	<0.0001	**	Mann-Whitney U test	S7B
Australia lotus	CHG	RNA body	miRNA vs. mRNA	<0.0001	**	Mann-Whitney U test	S7B
Australia lotus	CHG	RNA body	miRNA vs. circRNA	<0.0001	**	Mann-Whitney U test	S7B
Australia lotus	CHG	RNA body	lncRNA vs. mRNA	<0.0001	**	Mann-Whitney U test	S7B
Australia lotus	CHG	RNA body	lncRNA vs. circRNA	<0.0001	**	Mann-Whitney U test	S7B
Australia lotus	CHG	RNA body	mRNA vs. circRNA	<0.0001	**	Mann-Whitney U test	S7B
Russia lotus	CHG	RNA body	miRNA vs. lncRNA	<0.0001	**	Mann-Whitney U test	S7B
Russia lotus	CHG	RNA body	miRNA vs. mRNA	<0.0001	**	Mann-Whitney U test	S7B
Russia lotus	CHG	RNA body	miRNA vs. circRNA	<0.0001	**	Mann-Whitney U test	S7B
Russia lotus	CHG	RNA body	lncRNA vs. mRNA	<0.0001	**	Mann-Whitney U test	S7B
Russia lotus	CHG	RNA body	lncRNA vs. circRNA	<0.0001	**	Mann-Whitney U test	S7B
Russia lotus	CHG	RNA body	mRNA vs. circRNA	<0.0001	**	Mann-Whitney U test	S7B
Thailand lotus	CHG	RNA body	miRNA vs. lncRNA	<0.0001	**	Mann-Whitney U test	S7B
Thailand lotus	CHG	RNA body	miRNA vs. mRNA	<0.0001	**	Mann-Whitney U test	S7B
Thailand lotus	CHG	RNA body	miRNA vs. circRNA	<0.0001	**	Mann-Whitney U test	S7B
Thailand lotus	CHG	RNA body	lncRNA vs. mRNA	<0.0001	**	Mann-Whitney U test	S7B
Thailand lotus	CHG	RNA body	lncRNA vs. circRNA	<0.0001	**	Mann-Whitney U test	S7B
Thailand lotus	CHG	RNA body	mRNA vs. circRNA	<0.0001	**	Mann-Whitney U test	S7B
Chnia lotus	CHH	RNA body	miRNA vs. lncRNA	<0.0001	**	Mann-Whitney U test	S7C
Chnia lotus	CHH	RNA body	miRNA vs. mRNA	<0.0001	**	Mann-Whitney U test	S7C
Chnia lotus	CHH	RNA body	miRNA vs. circRNA	<0.0001	**	Mann-Whitney U test	S7C
Chnia lotus	CHH	RNA body	lncRNA vs. mRNA	<0.0001	**	Mann-Whitney U test	S7C
Chnia lotus	CHH	RNA body	lncRNA vs. circRNA	<0.0001	**	Mann-Whitney U test	S7C
Chnia lotus	CHH	RNA body	mRNA vs. circRNA	<0.0001	**	Mann-Whitney U test	S7C
India lotus	CHH	RNA body	miRNA vs. lncRNA	<0.0001	**	Mann-Whitney U test	S7C
India lotus	CHH	RNA body	miRNA vs. mRNA	<0.0001	**	Mann-Whitney U test	S7C
India lotus	CHH	RNA body	miRNA vs. circRNA	<0.0001	**	Mann-Whitney U test	S7C
India lotus	CHH	RNA body	lncRNA vs. mRNA	<0.0001	**	Mann-Whitney U test	S7C
India lotus	CHH	RNA body	lncRNA vs. circRNA	<0.0001	**	Mann-Whitney U test	S7C
India lotus	CHH	RNA body	mRNA vs. circRNA	<0.0001	**	Mann-Whitney U test	S7C
Australia lotus	CHH	RNA body	miRNA vs. lncRNA	<0.0001	**	Mann-Whitney U test	S7C
Australia lotus	CHH	RNA body	miRNA vs. mRNA	<0.0001	**	Mann-Whitney U test	S7C
Australia lotus	CHH	RNA body	miRNA vs. circRNA	<0.0001	**	Mann-Whitney U test	S7C
Australia lotus	CHH	RNA body	lncRNA vs. mRNA	<0.0001	**	Mann-Whitney U test	S7C
Australia lotus	CHH	RNA body	lncRNA vs. circRNA	<0.0001	**	Mann-Whitney U test	S7C
Australia lotus	CHH	RNA body	mRNA vs. circRNA	<0.0001	**	Mann-Whitney U test	S7C
Russia lotus	CHH	RNA body	miRNA vs. lncRNA	<0.0001	**	Mann-Whitney U test	S7C
Russia lotus	CHH	RNA body	miRNA vs. mRNA	<0.0001	**	Mann-Whitney U test	S7C
Russia lotus	CHH	RNA body	miRNA vs. circRNA	<0.0001	**	Mann-Whitney U test	S7C
Russia lotus	CHH	RNA body	lncRNA vs. mRNA	<0.0001	**	Mann-Whitney U test	S7C
Russia lotus	CHH	RNA body	lncRNA vs. circRNA	<0.0001	**	Mann-Whitney U test	S7C
Russia lotus	CHH	RNA body	mRNA vs. circRNA	<0.0001	**	Mann-Whitney U test	S7C
Thailand lotus	CHH	RNA body	miRNA vs. lncRNA	<0.0001	**	Mann-Whitney U test	S7C
Thailand lotus	CHH	RNA body	miRNA vs. mRNA	<0.0001	**	Mann-Whitney U test	S7C
Thailand lotus	CHH	RNA body	miRNA vs. circRNA	<0.0001	**	Mann-Whitney U test	S7C
Thailand lotus	CHH	RNA body	lncRNA vs. mRNA	<0.0001	**	Mann-Whitney U test	S7C
Thailand lotus	CHH	RNA body	lncRNA vs. circRNA	<0.0001	**	Mann-Whitney U test	S7C
Thailand lotus	CHH	RNA body	mRNA vs. circRNA	<0.0001	**	Mann-Whitney U test	S7C
miRNA	CG	-2kb	DEmiRNA vs. non-DEmiRNA	0.830619	ns	Chi-square test	S8A
miRNA	CG	RNA body	DEmiRNA vs. non-DEmiRNA	0.602713	ns	Chi-square test	S8A
miRNA	CG	+2kb	DEmiRNA vs. non-DEmiRNA	0.0699669	ns	Chi-square test	S8A
miRNA	CHG	-2kb	DEmiRNA vs. non-DEmiRNA	0.830619	ns	Chi-square test	S8B
miRNA	CHG	RNA body	DEmiRNA vs. non-DEmiRNA	0.602713	ns	Chi-square test	S8B
miRNA	CHG	+2kb	DEmiRNA vs. non-DEmiRNA	0.0699669	ns	Chi-square test	S8B
miRNA	CHH	-2kb	DEmiRNA vs. non-DEmiRNA	0.185391	ns	Chi-square test	S8C
miRNA	CHH	RNA body	DEmiRNA vs. non-DEmiRNA	0.546844	ns	Chi-square test	S8C
miRNA	CHH	+2kb	DEmiRNA vs. non-DEmiRNA	0.719013	ns	Chi-square test	S8C
circRNA	CG	-2kb	DEcircRNA vs. non-DEcircRNA	0.408801	ns	Chi-square test	S8D
circRNA	CG	RNA body	DEcircRNA vs. non-DEcircRNA	0.0795994	ns	Chi-square test	S8D
circRNA	CG	+2kb	DEcircRNA vs. non-DEcircRNA	0.0805035	ns	Chi-square test	S8D
circRNA	CHG	-2kb	DEcircRNA vs. non-DEcircRNA	0.403578	ns	Chi-square test	S8E
circRNA	CHG	RNA body	DEcircRNA vs. non-DEcircRNA	0.801365	ns	Chi-square test	S8E
circRNA	CHG	+2kb	DEcircRNA vs. non-DEcircRNA	0.418615	ns	Chi-square test	S8E
circRNA	CHH	-2kb	DEcircRNA vs. non-DEcircRNA	0.378937	ns	Chi-square test	S8F
circRNA	CHH	RNA body	DEcircRNA vs. non-DEcircRNA	0.214668	ns	Chi-square test	S8F
circRNA	CHH	+2kb	DEcircRNA vs. non-DEcircRNA	0.766401	ns	Chi-square test	S8F
lncRNA	CG	-2kb	DElncRNA vs. non-DElncRNA	0.787722	ns	Chi-square test	S8G
lncRNA	CG	RNA body	DElncRNA vs. non-DElncRNA	0.422238	ns	Chi-square test	S8G
lncRNA	CG	+2kb	DElncRNA vs. non-DElncRNA	0.833852	ns	Chi-square test	S8G
lncRNA	CHG	-2kb	DElncRNA vs. non-DElncRNA	0.219594	ns	Chi-square test	S8H
lncRNA	CHG	RNA body	DElncRNA vs. non-DElncRNA	2.16576e-15	**	Chi-square test	S8H
lncRNA	CHG	+2kb	DElncRNA vs. non-DElncRNA	0.491016	ns	Chi-square test	S8H
lncRNA	CHH	-2kb	DElncRNA vs. non-DElncRNA	0.449991	ns	Chi-square test	S8I
lncRNA	CHH	RNA body	DElncRNA vs. non-DElncRNA	0.0107788	*	Chi-square test	S8I
lncRNA	CHH	+2kb	DElncRNA vs. non-DElncRNA	0.0709933	ns	Chi-square test	S8I

## Sheet: S6
Table S6. Genes and ncRNAs involved in sucrose and sartch metabolism.
Gene ID	Gene Name	miRNA	DEcirRNA	DElncRNA	Significantly related tissue
evm.TU.chr1.6271	AGPase	novel_miR_153, novel_miR_79	chr1:203902837|203903057, chr1:171255368|171436070, chr1:123979352|124011694	MSTRG.10560.1	Stamen
evm.TU.chr1.4021	AGPase			MSTRG.20844.6, MSTRG.21267.2	Apical_meristem/Cotyledon
evm.TU.chr5.2423	AGPase			MSTRG.30599.1, MSTRG.40003.1	Enlarged_Internode
evm.TU.chr1.1040	FK			MSTRG.7922.1, MSTRG.8393.1	Enlarged_Internode
evm.TU.chr1.7918	FK			MSTRG.20844.6, MSTRG.56359.1, MSTRG.7922.1	Root
evm.TU.chr2.3131	INV	Nn-miR396-10, Nn-miR396-11, Nn-miR396-8, Nn-miR396-9, novel_miR_118	chr7:47738827|47745775	MSTRG.20844.6, MSTRG.56330.5, MSTRG.56359.1	Stamen
evm.TU.chr5.710	INV			MSTRG.20844.6	Root
evm.TU.chr8.414	PFK			MSTRG.49767.4, MSTRG.56330.5	Carpel/Receptacle
evm.TU.chr1.5899	SBE	Nn-miR156-2, Nn-miR172-4, novel_miR_78	chr7:47738827|47745775		Apical_meristem/Carpel
evm.TU.chr5.3490	SBE			MSTRG.64193.1, MSTRG.7922.1, MSTRG.8393.1	Enlarged_Internode
evm.TU.chr6.2292	SBE			MSTRG.40003.1	Enlarged_Internode (no significantly)
evm.TU.chr2.2556	SSS	novel_miR_119		MSTRG.40860.1, MSTRG.65052.2	Leaf
evm.TU.chr3.945	SSS			MSTRG.8393.1	Whip-like Internode
evm.TU.chr4.3775	SSS			MSTRG.49767.4, MSTRG.56330.5, MSTRG.56359.1	Sepal
evm.TU.chr5.2483	SSS			MSTRG.10560.1, MSTRG.74731.6	Apical_meristem/Carpel
evm.TU.chr1.5817	SSS			MSTRG.65397.1, MSTRG.7922.1, MSTRG.8393.1	Enlarged_Internode
evm.TU.chr3.2262	SSS			MSTRG.30599.1, MSTRG.40003.1	Enlarged_Internode
evm.TU.chr7.980	SUS			MSTRG.49767.4, MSTRG.56330.5	Apical_meristem
evm.TU.chr3.1970	UDPase			MSTRG.20844.6, MSTRG.30599.1, MSTRG.40003.1	Cotyledon

## Sheet: S7
Table S7. Genes and ncRNAs involved in auxin signaling.
Gene ID	KO	Gene Name	miRNA	DElncRNA
evm.TU.chr2.975	K13946	auxin influx carrier (AUX1 LAX family)		MSTRG.56359.1, MSTRG.20844.6, MSTRG.40003.1, MSTRG.56330.5
evm.TU.chr5.1167	K13946	auxin influx carrier (AUX1 LAX family)	Nn-miR172-1, Nn-miR172-2, Nn-miR172-3	MSTRG.20844.6, MSTRG.56330.5, MSTRG.56359.1
evm.TU.chr5.2100	K14486	auxin response factor		MSTRG.56359.1, MSTRG.56330.5
evm.TU.chr5.3084	K14487	auxin responsive GH3 gene family		MSTRG.56330.5, MSTRG.49767.4
evm.TU.chr1.2077	K14484	auxin-responsive protein IAA		MSTRG.20844.6, MSTRG.56359.1, MSTRG.56330.5
evm.TU.chr1.2078	K14484	auxin-responsive protein IAA		MSTRG.49767.4, MSTRG.56330.5
evm.TU.chr2.1163	K14484	auxin-responsive protein IAA		MSTRG.81464.8, MSTRG.56359.1, MSTRG.56330.4, MSTRG.20844.6, MSTRG.56330.5
evm.TU.chr3.1661	K14484	auxin-responsive protein IAA		MSTRG.56359.1, MSTRG.20844.6
evm.TU.chr8.649	K14484	auxin-responsive protein IAA		MSTRG.20844.6, MSTRG.56330.5, MSTRG.56359.1
evm.TU.chr5.2131	K14488	SAUR family protein		MSTRG.30599.1, MSTRG.40003.1
evm.TU.chr6.663	K14488	SAUR family protein		MSTRG.21267.2
evm.TU.chr6.666	K14488	SAUR family protein		MSTRG.20844.6, MSTRG.21267.2
evm.TU.chr8.41	K14488	SAUR family protein		MSTRG.40860.1, MSTRG.50549.2, MSTRG.23069.5, MSTRG.65052.2
evm.TU.chr1.3148	K14485	transport inhibitor response 1		MSTRG.56330.5, MSTRG.56359.1
evm.TU.chr4.3360	K14485	transport inhibitor response 1	Nn-miR393-1, Nn-miR393-2	MSTRG.20844.6
